# Supplementary material for: The Campylobacter jejuni Oxidative Stress Regulator RrpB Is Associated with a Genomic Hypervariable Region and Altered Oxidative Stress Resistance
Source: Front Microbiol. 2016 Dec 26;7:2117. doi: 10.3389/fmicb.2016.02117 (PMC5183652; doi:10.3389/fmicb.2016.02117)
Supplement: Supplementary file 2 [file Table_2.XLSX]

## Sheet: Sheet1
Supplementary Table 2. Presence/absence analysis for rrpA and rrpB genes and encoded proteins in C. jejuni and C. coli
a) access to genome sequences via Genbank (http://www.ncbi.nlm.nih.gov/genome/browse/), PATRIC (http://patricbrc.vbi.vt.edu/portal/portal/patric/Home) and pubMLST (http://pubmlst.org/campylobacter/)
b) Accession number Genbank/EMBL/DDBJ or PubMLST ID (http://pubmlst.org/campylobacter/)
c) MLST sequence type (ST) and clonal complex were determined with the definitions file from pubMLST (http://pubmlst.org/campylobacter/)
d) "N-term truncated", lacks N-terminal part or has alternative startcodon; "C-term truncated", interrupted ORF; "N/C-term truncated", lacks N-terminal part and interrupted ORF
e) Screening of de novo annotated genomes with RrpA and RrpB amino acid sequences from C. jejuni strains NCTC11168, RrpA from 81116, 414 and C. coli 76339 and RrpB from C. coli 2544
f) absent* indicates presence of part of the gene, but interrupted/not annotated
g) presence/absence analysis using DNA sequence of the respective genes from C. jejuni NCTC 11168, 81116 and RM1221, and C. coli 15-537360 and 76339.
number	Isolate name	ST (c)	Clonal complex	RrpA (d,e,f)	RrpB (d,e,f)	Accession/ID (b)	Draft/complete	Source	cosR (g)	cprR (g)	cprS (g)	csrA (g)	fur (g)	perR (g)	racR (g)	racS (g)
0266	Campylobacter jejuni OXC6303	19	0021	full-length	full-length	16100	draft	clinical isolate	present	present	present	present	present	present	present	present
3540	Campylobacter jejuni H140940806	50	0021	full-length	full-length	29453	draft	clinical isolate	present	present	present	present	present	present	present	present
0063	Campylobacter jejuni DFVF1099	21	0021	full-length	full-length	ADHK01	draft	chicken	present	present	present	present	present	present	present	present
2258	Campylobacter jejuni OXC5049	50	0021	full-length	absent	24711	draft	clinical isolate	present	present	present	present	present	present	present	present
0001	Campylobacter jejuni 00-2425	21	0021	full-length	full-length	NC_022362	complete	clinical isolate	present	present	present	present	present	present	present	present
0002	Campylobacter jejuni 00-2426	21	0021	full-length	full-length	NC_022352	complete	clinical isolate	present	present	present	present	present	present	present	present
0003	Campylobacter jejuni 00-2538	21	0021	full-length	full-length	NC_022351	complete	clinical isolate	present	present	present	present	present	present	present	present
0004	Campylobacter jejuni 00-2544	21	0021	full-length	full-length	NC_022353	complete	clinical isolate	present	present	present	present	present	present	present	present
0005	Campylobacter jejuni 04197	21	0021	full-length	full-length	CAFU01	draft	bovine	present	present	present	present	present	present	present	present
0006	Campylobacter jejuni 04199	21	0021	full-length	full-length	CAFV01	draft	bovine	present	present	present	present	present	present	present	present
0007	Campylobacter jejuni 1_12S	50	0021	full-length	full-length	CCCY01	draft	chicken	present	present	present	present	present	present	present	present
0010	Campylobacter jejuni 110-21	982	0021	full-length	full-length	AIPC01	draft	bovine	present	present	present	present	present	present	present	present
0019	Campylobacter jejuni 1928	806	0021	full-length	absent	AIPL01	draft	bovine	present	present	present	present	present	present	present	present
0026	Campylobacter jejuni 2008-1025	50	0021	full-length	full-length	AIOP01	draft	clinical isolate	present	present	present	present	present	present	present	present
0027	Campylobacter jejuni 2008-831	50	0021	full-length	full-length	AIOV01	draft	clinical isolate	present	present	present	present	present	present	present	present
0046	Campylobacter jejuni 6399	21	0021	full-length	full-length	CAFT01	draft	bovine	present	present	present	present	present	present	present	present
0049	Campylobacter jejuni 84-25	21	0021	full-length	full-length	AANT02	draft	pig	present	present	present	present	present	present	present	present
0051	Campylobacter jejuni 87330	50	0021	full-length	full-length	AIPD01	draft	chicken	present	present	present	present	present	present	present	present
0055	Campylobacter jejuni CF93-6	883	0021	full-length	full-length	AANJ01	draft	clinical isolate	present	present	present	present	present	present	present	present
0064	Campylobacter jejuni G1	44	0021	N-term truncated	full-length	JRLT01	draft	clinical isolate	present	present	present	present	present	present	present	present
0065	Campylobacter jejuni G113	43	0021	full-length	full-length	AQPK01	draft	pig	present	present	present	present	present	present	present	present
0069	Campylobacter jejuni IA3902	8	0021	full-length	full-length	CP001876	complete	sheep	present	present	present	present	present	present	present	present
0073	Campylobacter jejuni JCM 2013	7244	0021	full-length	full-length	BALI01	draft	clinical isolate	present	present	present	present	present	present	present	present
0076	Campylobacter jejuni Le_204R	50	0021	full-length	full-length	CCDB01	draft	bovine	present	present	present	present	present	present	present	present
0077	Campylobacter jejuni Le_755	50	0021	full-length	full-length	CCDC01	draft	bovine	present	present	present	present	present	present	present	present
0090	Campylobacter jejuni LMG 9879	47	0021	full-length	full-length	AIOI01	draft	clinical isolate	present	present	present	present	present	present	present	present
0092	Campylobacter jejuni Ma_1	50	0021	full-length	full-length	CCCZ01	draft	bovine	present	present	present	present	present	present	present	present
0093	Campylobacter jejuni Ma_B	50	0021	full-length	full-length	CCDD01	draft	bovine	present	present	present	present	present	present	present	present
0095	Campylobacter jejuni NCTC 11168	43	0021	full-length	full-length	NC_002163	complete	clinical isolate	present	present	present	present	present	present	present	present
0099	Campylobacter jejuni Po_1	50	0021	full-length	full-length	CCDA01	draft	clinical isolate	present	present	present	present	present	present	present	present
0100	Campylobacter jejuni Po_2	50	0021	full-length	full-length	CCDE01	draft	clinical isolate	present	present	present	present	present	present	present	present
0101	Campylobacter jejuni PT14	50	0021	full-length	absent	CP003871	complete	unknown	present	present	present	present	present	present	present	present
0102	Campylobacter jejuni RB922	21	0021	full-length	full-length	CAFS01	draft	chicken	present	present	present	present	present	present	present	present
0109	Campylobacter jejuni XY259	21	0021	full-length	full-length	CAFR01	draft	clinical isolate	present	present	present	present	present	present	present	present
0111	Campylobacter jejuni H142940464	50	0021	absent*	full-length	2605	draft	other animal	present	present	present	present	present	present	present	present
0125	Campylobacter jejuni H121820083	50	0021	full-length	full-length	2637	draft	clinical isolate	present	present	present	present	present	present	present	present
0127	Campylobacter jejuni H122580779	50	0021	full-length	full-length	2640	draft	clinical isolate	present	present	present	present	present	present	present	present
0132	Campylobacter jejuni H131020098	53	0021	full-length	C-term truncated	2649	draft	clinical isolate	present	present	present	present	present	present	present	present
0133	Campylobacter jejuni H131020102	53	0021	full-length	full-length	2650	draft	clinical isolate	present	present	present	present	present	present	present	present
0134	Campylobacter jejuni H133640222	50	0021	full-length	full-length	2651	draft	clinical isolate	present	present	present	present	present	present	present	present
0135	Campylobacter jejuni H133640223	50	0021	full-length	full-length	2652	draft	clinical isolate	present	present	present	present	present	present	present	present
0136	Campylobacter jejuni H133640225	50	0021	full-length	full-length	2653	draft	clinical isolate	present	present	present	present	present	present	present	present
0137	Campylobacter jejuni H133640226	50	0021	full-length	full-length	2654	draft	clinical isolate	present	present	present	present	present	present	present	present
0138	Campylobacter jejuni H133640228	50	0021	full-length	full-length	2655	draft	clinical isolate	present	present	present	present	present	present	present	present
0143	Campylobacter jejuni H134900243	21	0021	full-length	full-length	2666	draft	clinical isolate	present	present	present	present	present	present	present	present
0144	Campylobacter jejuni H135060411	21	0021	full-length	full-length	2667	draft	clinical isolate	present	present	present	present	present	present	present	present
0145	Campylobacter jejuni H135060412	21	0021	full-length	full-length	2669	draft	clinical isolate	present	present	present	present	present	present	present	present
0146	Campylobacter jejuni H140620012	50	0021	full-length	full-length	2670	draft	clinical isolate	present	present	present	present	present	present	present	present
0147	Campylobacter jejuni H140940807	50	0021	full-length	full-length	2671	draft	clinical isolate	present	present	present	present	present	present	present	present
0171	Campylobacter jejuni OXC4	104	0021	absent	absent	5861	draft	clinical isolate	present	present	present	present	present	present	present	present
0172	Campylobacter jejuni OXC30	50	0021	full-length	full-length	5887	draft	clinical isolate	present	present	present	present	present	present	present	present
0173	Campylobacter jejuni OXC39	53	0021	full-length	full-length	5896	draft	clinical isolate	present	present	present	present	present	present	present	present
0174	Campylobacter jejuni OXC123	262	0021	full-length	full-length	5980	draft	clinical isolate	present	present	present	present	present	present	present	present
0175	Campylobacter jejuni OXC129	19	0021	full-length	full-length	5986	draft	clinical isolate	present	present	present	present	present	present	present	present
0180	Campylobacter jejuni OXC6548	19	0021	full-length	full-length	12883	draft	clinical isolate	present	present	present	present	present	present	present	present
0183	Campylobacter jejuni OXC6552	3769	0021	full-length	full-length	12887	draft	clinical isolate	present	present	present	present	present	present	present	present
0189	Campylobacter jejuni OXC6558	53	0021	full-length	full-length	12893	draft	clinical isolate	present	present	present	present	present	present	present	present
0192	Campylobacter jejuni OXC6562	21	0021	full-length	full-length	12897	draft	clinical isolate	present	present	present	present	present	present	present	present
0193	Campylobacter jejuni OXC6563	21	0021	full-length	full-length	12898	draft	clinical isolate	present	present	present	present	present	present	present	present
0194	Campylobacter jejuni OXC6564	21	0021	full-length	full-length	12899	draft	clinical isolate	present	present	present	present	present	present	present	present
0195	Campylobacter jejuni OXC6565	50	0021	full-length	full-length	12900	draft	clinical isolate	present	present	present	present	present	present	present	present
0200	Campylobacter jejuni OXC6571	50	0021	full-length	full-length	12906	draft	clinical isolate	present	present	present	present	present	present	present	present
0202	Campylobacter jejuni OXC6573	21	0021	full-length	full-length	12908	draft	clinical isolate	present	present	present	present	present	present	present	present
0218	Campylobacter jejuni OXC3817	262	0021	full-length	full-length	15545	draft	clinical isolate	present	present	present	present	present	present	present	present
0219	Campylobacter jejuni OXC4075	104	0021	absent	absent	15723	draft	clinical isolate	present	present	present	present	present	present	present	present
0220	Campylobacter jejuni OXC4249	50	0021	full-length	full-length	15841	draft	clinical isolate	present	present	present	present	present	present	present	present
0221	Campylobacter jejuni OXC4503	19	0021	full-length	full-length	16028	draft	clinical isolate	present	present	present	present	present	present	present	present
0223	Campylobacter jejuni OXC6251	21	0021	full-length	full-length	16049	draft	clinical isolate	present	present	present	present	present	present	present	present
0227	Campylobacter jejuni OXC6257	21	0021	full-length	full-length	16054	draft	clinical isolate	present	present	present	present	present	present	present	present
0234	Campylobacter jejuni OXC6266	50	0021	full-length	full-length	16063	draft	clinical isolate	present	present	present	present	present	present	present	present
0237	Campylobacter jejuni OXC6270	21	0021	full-length	full-length	16067	draft	clinical isolate	present	present	present	present	present	present	present	present
0242	Campylobacter jejuni OXC6275	21	0021	full-length	full-length	16072	draft	clinical isolate	present	present	present	present	present	present	present	present
0243	Campylobacter jejuni OXC6277	50	0021	full-length	full-length	16074	draft	clinical isolate	present	present	present	present	present	present	present	present
0247	Campylobacter jejuni OXC6282	53	0021	full-length	full-length	16079	draft	clinical isolate	present	present	present	present	present	present	present	present
0250	Campylobacter jejuni OXC6285	21	0021	full-length	full-length	16082	draft	clinical isolate	present	present	present	present	present	present	present	present
0251	Campylobacter jejuni OXC6286	50	0021	full-length	full-length	16083	draft	clinical isolate	present	present	present	present	present	present	present	present
0254	Campylobacter jejuni OXC6289	50	0021	full-length	full-length	16086	draft	clinical isolate	present	present	present	present	present	present	present	present
0257	Campylobacter jejuni OXC6292	50	0021	full-length	full-length	16089	draft	clinical isolate	present	present	present	present	present	present	present	present
0263	Campylobacter jejuni OXC6300	2135	0021	full-length	absent	16097	draft	clinical isolate	present	present	present	present	present	present	present	present
0264	Campylobacter jejuni OXC6301	861	0021	full-length	full-length	16098	draft	clinical isolate	present	present	present	present	present	present	present	present
0268	Campylobacter jejuni OXC6305	861	0021	full-length	full-length	16102	draft	clinical isolate	present	present	present	present	present	present	present	present
0271	Campylobacter jejuni OXC6310	21	0021	full-length	full-length	16107	draft	clinical isolate	present	present	present	present	present	present	present	present
0277	Campylobacter jejuni OXC6317	21	0021	full-length	full-length	16114	draft	clinical isolate	present	present	present	present	present	present	present	present
0284	Campylobacter jejuni OXC6324	53	0021	full-length	full-length	16121	draft	clinical isolate	present	present	present	present	present	present	present	present
0285	Campylobacter jejuni OXC6325	19	0021	full-length	full-length	16122	draft	clinical isolate	present	present	present	present	present	present	present	present
0286	Campylobacter jejuni OXC6326	50	0021	full-length	full-length	16123	draft	clinical isolate	present	present	present	present	present	present	present	present
0289	Campylobacter jejuni OXC6329	21	0021	full-length	full-length	16126	draft	clinical isolate	present	present	present	present	present	present	present	present
0291	Campylobacter jejuni OXC6331	50	0021	full-length	full-length	16128	draft	clinical isolate	present	present	present	present	present	present	present	present
0294	Campylobacter jejuni OXC6334	21	0021	full-length	full-length	16131	draft	clinical isolate	present	present	present	present	present	present	present	present
0295	Campylobacter jejuni OXC6335	21	0021	full-length	full-length	16132	draft	clinical isolate	present	present	present	present	present	present	present	present
0298	Campylobacter jejuni OXC6340	262	0021	full-length	full-length	16137	draft	clinical isolate	present	present	present	present	present	present	present	present
0304	Campylobacter jejuni OXC6347	50	0021	full-length	full-length	16144	draft	clinical isolate	present	present	present	present	present	present	present	present
0312	Campylobacter jejuni OXC6355	19	0021	full-length	full-length	16152	draft	clinical isolate	present	present	present	present	present	present	present	present
0324	Campylobacter jejuni OXC6367	53	0021	full-length	full-length	16164	draft	clinical isolate	present	present	present	present	present	present	present	present
0327	Campylobacter jejuni OXC6370	19	0021	full-length	full-length	16167	draft	clinical isolate	present	present	present	present	present	present	present	present
0332	Campylobacter jejuni OXC6379	5726	0021	full-length	full-length	16176	draft	clinical isolate	present	present	present	present	present	present	present	present
0335	Campylobacter jejuni OXC6383	21	0021	full-length	full-length	16180	draft	clinical isolate	present	present	present	present	present	present	present	present
0336	Campylobacter jejuni OXC6384	19	0021	full-length	full-length	16181	draft	clinical isolate	present	present	present	present	present	present	present	present
0343	Campylobacter jejuni OXC6393	5727	0021	full-length	full-length	16190	draft	clinical isolate	present	present	present	present	present	present	present	present
0344	Campylobacter jejuni OXC6394	19	0021	full-length	full-length	16191	draft	clinical isolate	present	present	present	present	present	present	present	present
0351	Campylobacter jejuni OXC6405	21	0021	full-length	full-length	16200	draft	clinical isolate	present	present	present	present	present	present	present	present
0365	Campylobacter jejuni OXC6420	21	0021	full-length	full-length	16215	draft	clinical isolate	present	present	present	present	present	present	present	present
0370	Campylobacter jejuni OXC6429	5018	0021	full-length	full-length	16224	draft	clinical isolate	present	present	present	present	present	present	present	present
0383	Campylobacter jejuni OXC6449	50	0021	full-length	full-length	16242	draft	clinical isolate	present	present	present	present	present	present	present	present
0390	Campylobacter jejuni OXC6457	50	0021	full-length	absent	16249	draft	clinical isolate	present	present	present	present	present	present	present	present
0392	Campylobacter jejuni OXC6459	50	0021	full-length	full-length	16251	draft	clinical isolate	present	present	present	present	present	present	present	present
0393	Campylobacter jejuni OXC6461	50	0021	full-length	full-length	16253	draft	clinical isolate	present	present	present	present	present	present	present	present
0396	Campylobacter jejuni OXC6464	5018	0021	full-length	full-length	16256	draft	clinical isolate	present	present	present	present	present	present	present	present
0407	Campylobacter jejuni OXC6479	883	0021	full-length	full-length	16271	draft	clinical isolate	present	present	present	present	present	present	present	present
0411	Campylobacter jejuni OXC6483	21	0021	full-length	full-length	16275	draft	clinical isolate	present	present	present	present	present	present	present	present
0417	Campylobacter jejuni OXC6489	50	0021	full-length	full-length	16281	draft	clinical isolate	present	present	present	present	present	present	present	present
0421	Campylobacter jejuni OXC6493	50	0021	full-length	full-length	16285	draft	clinical isolate	present	present	present	present	present	present	present	present
0424	Campylobacter jejuni OXC6496	21	0021	full-length	full-length	16288	draft	clinical isolate	present	present	present	present	present	present	present	present
0428	Campylobacter jejuni OXC6500	2135	0021	full-length	absent	16292	draft	clinical isolate	present	present	present	present	present	present	present	present
0430	Campylobacter jejuni OXC6502	50	0021	full-length	full-length	16294	draft	clinical isolate	present	present	present	present	present	present	present	present
0432	Campylobacter jejuni OXC6505	141	0021	full-length	full-length	16297	draft	clinical isolate	present	present	present	present	present	present	present	present
0435	Campylobacter jejuni OXC6508	21	0021	full-length	full-length	16300	draft	clinical isolate	present	present	present	present	present	present	present	present
0440	Campylobacter jejuni OXC6514	3102	0021	full-length	full-length	16306	draft	clinical isolate	present	present	present	present	present	present	present	present
0442	Campylobacter jejuni OXC6516	53	0021	full-length	full-length	16308	draft	clinical isolate	present	present	present	present	present	present	present	present
0445	Campylobacter jejuni OXC6519	21	0021	full-length	full-length	16311	draft	clinical isolate	present	present	present	present	present	present	present	present
0447	Campylobacter jejuni OXC6521	47	0021	full-length	full-length	16313	draft	clinical isolate	present	present	present	present	present	present	present	present
0449	Campylobacter jejuni OXC6524	50	0021	full-length	full-length	16316	draft	clinical isolate	present	present	present	present	present	present	present	present
0452	Campylobacter jejuni OXC6527	50	0021	full-length	full-length	16319	draft	clinical isolate	present	present	present	present	present	present	present	present
0455	Campylobacter jejuni OXC6530	50	0021	full-length	full-length	16322	draft	clinical isolate	present	present	present	present	present	present	present	present
0456	Campylobacter jejuni OXC6531	50	0021	full-length	absent	16323	draft	clinical isolate	present	present	present	present	present	present	present	present
0462	Campylobacter jejuni OXC6538	19	0021	full-length	full-length	16330	draft	clinical isolate	present	present	present	present	present	present	present	present
0463	Campylobacter jejuni OXC6539	21	0021	full-length	full-length	16331	draft	clinical isolate	present	present	present	present	present	present	present	present
0467	Campylobacter jejuni OXC6543	50	0021	full-length	full-length	16335	draft	clinical isolate	present	present	present	present	present	present	present	present
0468	Campylobacter jejuni OXC6255	21	0021	full-length	full-length	16336	draft	clinical isolate	present	present	present	present	present	present	present	present
0469	Campylobacter jejuni OXC6590	50	0021	full-length	full-length	16341	draft	clinical isolate	present	present	present	present	present	present	present	present
0472	Campylobacter jejuni CAMSA8	21	0021	full-length	full-length	16344	draft	unknown	present	present	present	present	present	present	present	present
0475	Campylobacter jejuni OXC6596	21	0021	full-length	full-length	16347	draft	clinical isolate	present	present	present	present	present	present	present	present
0476	Campylobacter jejuni OXC6598	50	0021	full-length	full-length	16349	draft	clinical isolate	present	present	present	present	present	present	present	present
0478	Campylobacter jejuni OXC6600	50	0021	full-length	full-length	16351	draft	clinical isolate	present	present	present	present	present	present	present	present
0479	Campylobacter jejuni OXC6602	21	0021	C-term truncated	full-length	16353	draft	clinical isolate	present	present	present	present	present	present	present	present
0480	Campylobacter jejuni OXC6603	19	0021	full-length	full-length	16354	draft	clinical isolate	present	present	present	present	present	present	present	present
0481	Campylobacter jejuni OXC6604	21	0021	full-length	full-length	16355	draft	clinical isolate	present	present	present	present	present	present	present	present
0488	Campylobacter jejuni OXC6613	50	0021	full-length	full-length	16363	draft	clinical isolate	present	present	present	present	present	present	present	present
0490	Campylobacter jejuni OXC6615	50	0021	full-length	full-length	16365	draft	clinical isolate	present	present	present	present	present	present	present	present
0491	Campylobacter jejuni OXC6616	21	0021	full-length	full-length	16366	draft	clinical isolate	present	present	present	present	present	present	present	present
0493	Campylobacter jejuni OXC6619	21	0021	full-length	full-length	16368	draft	clinical isolate	present	present	present	present	present	present	present	present
0499	Campylobacter jejuni OXC6625	21	0021	full-length	full-length	16374	draft	clinical isolate	present	present	present	present	present	present	present	present
0501	Campylobacter jejuni OXC6627	21	0021	full-length	full-length	16376	draft	clinical isolate	present	present	present	present	present	present	present	present
0503	Campylobacter jejuni OXC6629	21	0021	full-length	full-length	16378	draft	clinical isolate	present	present	present	present	present	present	present	present
0506	Campylobacter jejuni OXC6633	53	0021	full-length	full-length	16382	draft	clinical isolate	present	present	present	present	present	present	present	present
0509	Campylobacter jejuni OXC6636	50	0021	full-length	full-length	16385	draft	clinical isolate	present	present	present	present	present	present	present	present
0510	Campylobacter jejuni OXC6637	21	0021	full-length	full-length	16386	draft	clinical isolate	present	present	present	present	present	present	present	present
0515	Campylobacter jejuni OXC6642	21	0021	full-length	full-length	18199	draft	clinical isolate	present	present	present	present	present	present	present	present
0516	Campylobacter jejuni OXC6643	53	0021	full-length	full-length	18200	draft	clinical isolate	present	present	present	present	present	present	present	present
0528	Campylobacter jejuni OXC6656	53	0021	full-length	full-length	18213	draft	clinical isolate	present	present	present	present	present	present	present	present
0535	Campylobacter jejuni OXC6664	50	0021	full-length	full-length	18221	draft	clinical isolate	present	present	present	present	present	present	present	present
0536	Campylobacter jejuni OXC6665	50	0021	full-length	full-length	18222	draft	clinical isolate	present	present	present	present	present	present	present	present
0537	Campylobacter jejuni OXC6666	50	0021	full-length	full-length	18223	draft	clinical isolate	present	present	present	present	present	present	present	present
0538	Campylobacter jejuni OXC6667	44	0021	full-length	full-length	18224	draft	clinical isolate	present	present	present	present	present	present	present	present
0542	Campylobacter jejuni OXC6671	21	0021	full-length	full-length	18228	draft	clinical isolate	present	present	present	present	present	present	present	present
0543	Campylobacter jejuni OXC6672	47	0021	full-length	full-length	18229	draft	clinical isolate	present	present	present	present	present	present	present	present
0544	Campylobacter jejuni OXC6673	50	0021	full-length	full-length	18230	draft	clinical isolate	present	present	present	present	present	present	present	present
0548	Campylobacter jejuni OXC6677	50	0021	full-length	full-length	18234	draft	clinical isolate	present	present	present	present	present	present	present	present
0549	Campylobacter jejuni OXC6678	21	0021	full-length	full-length	18235	draft	clinical isolate	present	present	present	present	present	present	present	present
0552	Campylobacter jejuni OXC6681	21	0021	full-length	full-length	18238	draft	clinical isolate	present	present	present	present	present	present	present	present
0553	Campylobacter jejuni OXC6682	53	0021	full-length	full-length	18239	draft	clinical isolate	present	present	present	present	present	present	present	present
0558	Campylobacter jejuni OXC6689	21	0021	full-length	full-length	18246	draft	clinical isolate	present	present	present	present	present	present	present	present
0559	Campylobacter jejuni OXC6690	21	0021	full-length	full-length	18247	draft	clinical isolate	present	present	present	present	present	present	present	present
0560	Campylobacter jejuni OXC6691	190	0021	full-length	full-length	18248	draft	clinical isolate	present	present	present	present	present	present	present	present
0571	Campylobacter jejuni OXC6702	21	0021	full-length	full-length	18259	draft	clinical isolate	present	present	present	present	present	present	present	present
0572	Campylobacter jejuni OXC6703	19	0021	full-length	full-length	18260	draft	clinical isolate	present	present	present	present	present	present	present	present
0574	Campylobacter jejuni OXC6706	19	0021	full-length	full-length	18263	draft	clinical isolate	present	present	present	present	present	present	present	present
0578	Campylobacter jejuni OXC6711	21	0021	full-length	full-length	18268	draft	clinical isolate	present	present	present	present	present	present	present	present
0579	Campylobacter jejuni OXC6712	21	0021	full-length	full-length	18269	draft	clinical isolate	present	present	present	present	present	present	present	present
0580	Campylobacter jejuni OXC6713	50	0021	full-length	full-length	18270	draft	clinical isolate	present	present	present	present	present	present	present	present
0581	Campylobacter jejuni OXC6714	50	0021	full-length	full-length	18271	draft	clinical isolate	present	present	present	present	present	present	present	present
0593	Campylobacter jejuni OXC6727	5811	0021	full-length	full-length	18284	draft	clinical isolate	present	present	present	present	present	present	present	present
0594	Campylobacter jejuni OXC6728	21	0021	full-length	full-length	18285	draft	clinical isolate	present	present	present	present	present	present	present	present
0596	Campylobacter jejuni OXC6730	21	0021	full-length	full-length	18287	draft	clinical isolate	present	present	present	present	present	present	present	present
0597	Campylobacter jejuni OXC6731	21	0021	full-length	full-length	18288	draft	clinical isolate	present	present	present	present	present	present	present	present
0600	Campylobacter jejuni OXC6734	21	0021	full-length	full-length	18291	draft	clinical isolate	present	present	present	present	present	present	present	present
0605	Campylobacter jejuni OXC6741	53	0021	full-length	full-length	18298	draft	clinical isolate	present	present	present	present	present	present	present	present
0608	Campylobacter jejuni OXC6745	21	0021	full-length	full-length	18302	draft	clinical isolate	present	present	present	present	present	present	present	present
0615	Campylobacter jejuni OXC6752	2135	0021	absent	absent	18309	draft	clinical isolate	present	present	present	present	present	present	present	present
0624	Campylobacter jejuni OXC6763	50	0021	full-length	full-length	18320	draft	clinical isolate	present	present	present	present	present	present	present	present
0625	Campylobacter jejuni OXC6764	21	0021	full-length	full-length	18321	draft	clinical isolate	present	present	present	present	present	present	present	present
0626	Campylobacter jejuni OXC6766	262	0021	full-length	full-length	18323	draft	clinical isolate	present	present	present	present	present	present	present	present
0639	Campylobacter jejuni OXC6779	53	0021	full-length	full-length	18336	draft	clinical isolate	present	present	present	present	present	present	present	present
0641	Campylobacter jejuni OXC6781	2135	0021	absent	absent	18338	draft	clinical isolate	present	present	present	present	present	present	present	present
0642	Campylobacter jejuni OXC6782	2135	0021	absent	absent	18339	draft	clinical isolate	present	present	present	present	present	present	present	present
0645	Campylobacter jejuni OXC6786	2135	0021	full-length	absent	18343	draft	clinical isolate	present	present	present	present	present	present	present	present
0648	Campylobacter jejuni OXC6789	53	0021	full-length	full-length	18346	draft	clinical isolate	present	present	present	present	present	present	present	present
0650	Campylobacter jejuni OXC6791	21	0021	full-length	full-length	18348	draft	clinical isolate	present	present	present	present	present	present	present	present
0657	Campylobacter jejuni OXC6798	4526	0021	full-length	full-length	18355	draft	clinical isolate	present	present	present	present	present	present	present	present
0663	Campylobacter jejuni OXC6804	21	0021	full-length	full-length	18361	draft	clinical isolate	present	present	present	present	present	present	present	present
0670	Campylobacter jejuni OXC6812	21	0021	full-length	full-length	18369	draft	clinical isolate	present	present	present	present	present	present	present	present
0673	Campylobacter jejuni OXC6815	21	0021	full-length	full-length	18372	draft	clinical isolate	present	present	present	present	present	present	present	present
0677	Campylobacter jejuni OXC6820	50	0021	full-length	full-length	18377	draft	clinical isolate	present	present	present	present	present	present	present	present
0680	Campylobacter jejuni OXC6823	883	0021	full-length	full-length	18380	draft	clinical isolate	present	present	present	present	present	present	present	present
0681	Campylobacter jejuni OXC6824	262	0021	full-length	full-length	18381	draft	clinical isolate	present	present	present	present	present	present	present	present
0688	Campylobacter jejuni OXC6833	104	0021	absent	absent	18389	draft	clinical isolate	present	present	present	present	present	present	present	present
0694	Campylobacter jejuni OXC4726	53	0021	full-length	full-length	18433	draft	clinical isolate	present	present	present	present	present	present	present	present
0707	Campylobacter jejuni OXC4744	2135	0021	full-length	absent	18446	draft	clinical isolate	present	present	present	present	present	present	present	present
0708	Campylobacter jejuni OXC4745	917	0021	full-length	absent	18447	draft	clinical isolate	present	present	present	present	present	present	present	present
0712	Campylobacter jejuni OXC4749	2135	0021	full-length	absent	18451	draft	clinical isolate	present	present	present	present	present	present	present	present
0713	Campylobacter jejuni OXC4754	53	0021	full-length	full-length	18453	draft	clinical isolate	present	present	present	present	present	present	present	present
0716	Campylobacter jejuni OXC4762	2135	0021	full-length	absent	18456	draft	clinical isolate	present	present	present	present	present	present	present	present
0718	Campylobacter jejuni OXC4765	2135	0021	full-length	absent	18458	draft	clinical isolate	present	present	present	present	present	present	present	present
0721	Campylobacter jejuni OXC4770	2135	0021	full-length	absent	18462	draft	clinical isolate	present	present	present	present	present	present	present	present
0725	Campylobacter jejuni OXC4776	50	0021	full-length	full-length	18466	draft	clinical isolate	present	present	present	present	present	present	present	present
0726	Campylobacter jejuni CAMSA15	21	0021	full-length	full-length	18467	draft	unknown	present	present	present	present	present	present	present	present
0729	Campylobacter jejuni OXC6932	50	0021	full-length	full-length	21106	draft	clinical isolate	present	present	present	present	present	present	present	present
0736	Campylobacter jejuni OXC6941	53	0021	full-length	full-length	21115	draft	clinical isolate	present	present	present	present	present	present	present	present
0740	Campylobacter jejuni OXC6945	21	0021	full-length	full-length	21119	draft	clinical isolate	present	present	present	present	present	present	present	present
0741	Campylobacter jejuni OXC6946	50	0021	full-length	full-length	21120	draft	clinical isolate	present	present	present	present	present	present	present	present
0743	Campylobacter jejuni OXC6948	21	0021	full-length	full-length	21122	draft	clinical isolate	present	present	present	present	present	present	present	present
0744	Campylobacter jejuni OXC6949	50	0021	full-length	full-length	21123	draft	clinical isolate	present	present	present	present	present	present	present	present
0748	Campylobacter jejuni OXC6953	21	0021	full-length	full-length	21127	draft	clinical isolate	present	present	present	present	present	present	present	present
0751	Campylobacter jejuni OXC6956	50	0021	full-length	full-length	21130	draft	clinical isolate	present	present	present	present	present	present	present	present
0754	Campylobacter jejuni OXC6959	5727	0021	full-length	full-length	21133	draft	clinical isolate	present	present	present	present	present	present	present	present
0756	Campylobacter jejuni OXC6961	21	0021	full-length	full-length	21135	draft	clinical isolate	present	present	present	present	present	present	present	present
0758	Campylobacter jejuni OXC6964	50	0021	full-length	full-length	21138	draft	clinical isolate	present	present	present	present	present	present	present	present
0772	Campylobacter jejuni OXC6979	21	0021	full-length	full-length	21152	draft	clinical isolate	present	present	present	present	present	present	present	present
0774	Campylobacter jejuni OXC6981	44	0021	full-length	full-length	21154	draft	clinical isolate	present	present	present	present	present	present	present	present
0777	Campylobacter jejuni OXC6985	6135	0021	full-length	full-length	21158	draft	clinical isolate	present	present	present	present	present	present	present	present
0779	Campylobacter jejuni OXC6988	5726	0021	full-length	full-length	21161	draft	clinical isolate	present	present	present	present	present	present	present	present
0783	Campylobacter jejuni OXC6994	50	0021	full-length	full-length	21165	draft	clinical isolate	present	present	present	present	present	present	present	present
0786	Campylobacter jejuni OXC6998	21	0021	full-length	full-length	21169	draft	clinical isolate	present	present	present	present	present	present	present	present
0788	Campylobacter jejuni OXC7000	21	0021	full-length	full-length	21171	draft	clinical isolate	present	present	present	present	present	present	present	present
0800	Campylobacter jejuni OXC7104	6137	0021	full-length	absent	21186	draft	clinical isolate	present	present	present	present	present	present	present	present
0801	Campylobacter jejuni OXC7105	6137	0021	full-length	absent	21187	draft	clinical isolate	present	present	present	present	present	present	present	present
0813	Campylobacter jejuni OXC7118	266	0021	full-length	full-length	21200	draft	clinical isolate	present	present	present	present	present	present	present	present
0823	Campylobacter jejuni OXC7132	50	0021	full-length	full-length	21213	draft	clinical isolate	present	present	present	present	present	present	present	present
0825	Campylobacter jejuni OXC7134	21	0021	full-length	full-length	21215	draft	clinical isolate	present	present	present	present	present	present	present	present
0827	Campylobacter jejuni OXC7136	21	0021	full-length	full-length	21217	draft	clinical isolate	present	present	present	present	present	present	present	present
0828	Campylobacter jejuni OXC7137	21	0021	full-length	full-length	21218	draft	clinical isolate	present	present	present	present	present	present	present	present
0831	Campylobacter jejuni OXC7140	21	0021	full-length	full-length	21221	draft	clinical isolate	present	present	present	present	present	present	present	present
0832	Campylobacter jejuni OXC7141	44	0021	full-length	full-length	21222	draft	clinical isolate	present	present	present	present	present	present	present	present
0833	Campylobacter jejuni OXC7142	21	0021	full-length	full-length	21223	draft	clinical isolate	present	present	present	present	present	present	present	present
0838	Campylobacter jejuni OXC7147	21	0021	full-length	full-length	21228	draft	clinical isolate	present	present	present	present	present	present	present	present
0839	Campylobacter jejuni OXC7148	822	0021	full-length	full-length	21229	draft	clinical isolate	present	present	present	present	present	present	present	present
0841	Campylobacter jejuni OXC7150	44	0021	full-length	absent	21231	draft	clinical isolate	present	present	present	present	present	present	present	present
0844	Campylobacter jejuni OXC7153	21	0021	full-length	full-length	21234	draft	clinical isolate	present	present	present	present	present	present	present	present
0850	Campylobacter jejuni OXC7160	19	0021	full-length	full-length	21241	draft	clinical isolate	present	present	present	present	present	present	present	present
0853	Campylobacter jejuni OXC7163	19	0021	full-length	full-length	21244	draft	clinical isolate	present	present	present	present	present	present	present	present
0857	Campylobacter jejuni OXC7168	19	0021	full-length	full-length	21249	draft	clinical isolate	present	present	present	present	present	present	present	present
0865	Campylobacter jejuni OXC5333	50	0021	full-length	absent	21317	draft	clinical isolate	present	present	present	present	present	present	present	present
0867	Campylobacter jejuni OXC5335	50	0021	full-length	full-length	21319	draft	clinical isolate	present	present	present	present	present	present	present	present
0874	Campylobacter jejuni OXC5344	21	0021	full-length	full-length	21326	draft	clinical isolate	present	present	present	present	present	present	present	present
0876	Campylobacter jejuni OXC5349	50	0021	full-length	full-length	21329	draft	clinical isolate	present	present	present	present	present	present	present	present
0877	Campylobacter jejuni OXC5350	21	0021	full-length	full-length	21330	draft	clinical isolate	present	present	present	present	present	present	present	present
0880	Campylobacter jejuni OXC5364	21	0021	full-length	full-length	21335	draft	clinical isolate	present	present	present	present	present	present	present	present
0883	Campylobacter jejuni OXC5372	19	0021	full-length	full-length	21339	draft	clinical isolate	present	present	present	present	present	present	present	present
0888	Campylobacter jejuni OXC5378	53	0021	full-length	full-length	21344	draft	clinical isolate	present	present	present	present	present	present	present	present
0895	Campylobacter jejuni OXC5393	50	0021	full-length	full-length	21353	draft	clinical isolate	present	present	present	present	present	present	present	present
0899	Campylobacter jejuni OXC5397	5242	0021	full-length	full-length	21357	draft	clinical isolate	present	present	present	present	present	present	present	present
0909	Campylobacter jejuni OXC5413	21	0021	full-length	full-length	21367	draft	clinical isolate	present	present	present	present	present	present	present	present
0910	Campylobacter jejuni OXC5414	50	0021	full-length	full-length	21368	draft	clinical isolate	present	present	present	present	present	present	present	present
0911	Campylobacter jejuni OXC5416	3574	0021	full-length	full-length	21369	draft	clinical isolate	present	present	present	present	present	present	present	present
0920	Campylobacter jejuni OXC5431	5018	0021	full-length	full-length	21378	draft	clinical isolate	present	present	present	present	present	present	present	present
0923	Campylobacter jejuni OXC5435	50	0021	full-length	full-length	21381	draft	clinical isolate	present	present	present	present	present	present	present	present
0924	Campylobacter jejuni OXC5437	883	0021	full-length	full-length	21382	draft	clinical isolate	present	present	present	present	present	present	present	present
0925	Campylobacter jejuni OXC5438	53	0021	full-length	full-length	21383	draft	clinical isolate	present	present	present	present	present	present	present	present
0929	Campylobacter jejuni OXC5444	19	0021	full-length	full-length	21388	draft	clinical isolate	present	present	present	present	present	present	present	present
0930	Campylobacter jejuni OXC5445	50	0021	full-length	full-length	21389	draft	clinical isolate	present	present	present	present	present	present	present	present
0931	Campylobacter jejuni OXC5451	50	0021	full-length	full-length	21390	draft	clinical isolate	present	present	present	present	present	present	present	present
0939	Campylobacter jejuni OXC5462	50	0021	full-length	full-length	21398	draft	clinical isolate	present	present	present	present	present	present	present	present
0940	Campylobacter jejuni OXC5463	19	0021	full-length	full-length	21399	draft	clinical isolate	present	present	present	present	present	present	present	present
0942	Campylobacter jejuni OXC5465	21	0021	full-length	full-length	21401	draft	clinical isolate	present	present	present	present	present	present	present	present
0944	Campylobacter jejuni OXC5470	44	0021	full-length	full-length	21403	draft	clinical isolate	present	present	present	present	present	present	present	present
0946	Campylobacter jejuni OXC5474	21	0021	full-length	full-length	21406	draft	clinical isolate	present	present	present	present	present	present	present	present
0948	Campylobacter jejuni OXC5476	19	0021	full-length	full-length	21408	draft	clinical isolate	present	present	present	present	present	present	present	present
0954	Campylobacter jejuni OXC5664	50	0021	full-length	full-length	21414	draft	clinical isolate	present	present	present	present	present	present	present	present
0958	Campylobacter jejuni OXC5671	883	0021	full-length	full-length	21418	draft	clinical isolate	present	present	present	present	present	present	present	present
0970	Campylobacter jejuni OXC5691	50	0021	full-length	absent	21434	draft	clinical isolate	present	present	present	present	present	present	present	present
0973	Campylobacter jejuni OXC5696	53	0021	full-length	full-length	21437	draft	clinical isolate	present	present	present	present	present	present	present	present
0980	Campylobacter jejuni OXC5708	861	0021	full-length	full-length	21445	draft	clinical isolate	present	present	present	present	present	present	present	present
0982	Campylobacter jejuni OXC5710	21	0021	full-length	full-length	21447	draft	clinical isolate	present	present	present	present	present	present	present	present
0985	Campylobacter jejuni OXC5713	21	0021	full-length	full-length	21450	draft	clinical isolate	present	present	present	present	present	present	present	present
0988	Campylobacter jejuni OXC5720	50	0021	full-length	absent	21453	draft	clinical isolate	present	present	present	present	present	present	present	present
0990	Campylobacter jejuni OXC5724	19	0021	full-length	full-length	21456	draft	clinical isolate	present	present	present	present	present	present	present	present
0991	Campylobacter jejuni OXC5725	50	0021	full-length	full-length	21457	draft	clinical isolate	present	present	present	present	present	present	present	present
0994	Campylobacter jejuni OXC5728	2355	0021	full-length	absent	21460	draft	clinical isolate	present	present	present	present	present	present	present	present
0995	Campylobacter jejuni OXC5731	50	0021	full-length	full-length	21461	draft	clinical isolate	present	present	present	present	present	present	present	present
0999	Campylobacter jejuni OXC5737	266	0021	full-length	full-length	21465	draft	clinical isolate	present	present	present	present	present	present	present	present
1000	Campylobacter jejuni OXC5739	21	0021	full-length	full-length	21466	draft	clinical isolate	present	present	present	present	present	present	present	present
1011	Campylobacter jejuni OXC5754	21	0021	full-length	full-length	21478	draft	clinical isolate	present	present	present	present	present	present	present	present
1012	Campylobacter jejuni OXC5757	21	0021	full-length	full-length	21479	draft	clinical isolate	present	present	present	present	present	present	present	present
1019	Campylobacter jejuni OXC5766	50	0021	full-length	full-length	21487	draft	clinical isolate	present	present	present	present	present	present	present	present
1020	Campylobacter jejuni OXC5767	53	0021	full-length	full-length	21488	draft	clinical isolate	present	present	present	present	present	present	present	present
1022	Campylobacter jejuni OXC5771	50	0021	full-length	full-length	21491	draft	clinical isolate	present	present	present	present	present	present	present	present
1023	Campylobacter jejuni OXC5772	2135	0021	full-length	absent	21492	draft	clinical isolate	present	present	present	present	present	present	present	present
1024	Campylobacter jejuni OXC5774	190	0021	full-length	full-length	21494	draft	clinical isolate	present	present	present	present	present	present	present	present
1034	Campylobacter jejuni OXC6836	50	0021	full-length	full-length	21555	draft	clinical isolate	present	present	present	present	present	present	present	present
1043	Campylobacter jejuni OXC6845	21	0021	full-length	full-length	21564	draft	clinical isolate	present	present	present	present	present	present	present	present
1047	Campylobacter jejuni OXC6850	21	0021	full-length	full-length	21569	draft	clinical isolate	present	present	present	present	present	present	present	present
1049	Campylobacter jejuni OXC6852	262	0021	full-length	full-length	21571	draft	clinical isolate	present	present	present	present	present	present	present	present
1051	Campylobacter jejuni OXC6854	53	0021	full-length	full-length	21573	draft	clinical isolate	present	present	present	present	present	present	present	present
1053	Campylobacter jejuni OXC6856	53	0021	full-length	full-length	21575	draft	clinical isolate	present	present	present	present	present	present	present	present
1054	Campylobacter jejuni OXC6857	520	0021	full-length	full-length	21576	draft	clinical isolate	present	present	present	present	present	present	present	present
1057	Campylobacter jejuni OXC6860	50	0021	full-length	full-length	21579	draft	clinical isolate	present	present	present	present	present	present	present	present
1058	Campylobacter jejuni OXC6861	50	0021	full-length	full-length	21580	draft	clinical isolate	present	present	present	present	present	present	present	present
1059	Campylobacter jejuni OXC6862	53	0021	full-length	full-length	21581	draft	clinical isolate	present	present	present	present	present	present	present	present
1061	Campylobacter jejuni OXC6865	50	0021	full-length	full-length	21584	draft	clinical isolate	present	present	present	present	present	present	present	present
1063	Campylobacter jejuni OXC6867	21	0021	full-length	full-length	21586	draft	clinical isolate	present	present	present	present	present	present	present	present
1064	Campylobacter jejuni OXC6868	50	0021	full-length	full-length	21587	draft	clinical isolate	present	present	present	present	present	present	present	present
1068	Campylobacter jejuni OXC6872	21	0021	full-length	full-length	21591	draft	clinical isolate	present	present	present	present	present	present	present	present
1071	Campylobacter jejuni OXC6876	53	0021	full-length	full-length	21595	draft	clinical isolate	present	present	present	present	present	present	present	present
1074	Campylobacter jejuni OXC6879	21	0021	full-length	full-length	21598	draft	clinical isolate	present	present	present	present	present	present	present	present
1081	Campylobacter jejuni OXC6886	21	0021	full-length	full-length	22082	draft	clinical isolate	present	present	present	present	present	present	present	present
1086	Campylobacter jejuni OXC6892	21	0021	full-length	full-length	22087	draft	clinical isolate	present	present	present	present	present	present	present	present
1094	Campylobacter jejuni OXC6900	50	0021	full-length	full-length	22095	draft	clinical isolate	present	present	present	present	present	present	present	present
1102	Campylobacter jejuni OXC6909	21	0021	full-length	full-length	22104	draft	clinical isolate	present	present	present	present	present	present	present	present
1114	Campylobacter jejuni OXC6922	50	0021	full-length	full-length	22117	draft	clinical isolate	present	present	present	present	present	present	present	present
1116	Campylobacter jejuni OXC6924	883	0021	full-length	full-length	22119	draft	clinical isolate	present	present	present	present	present	present	present	present
1119	Campylobacter jejuni OXC6927	53	0021	full-length	full-length	22122	draft	clinical isolate	present	present	present	present	present	present	present	present
1130	Campylobacter jejuni OXC4791	2135	0021	full-length	absent	22134	draft	clinical isolate	present	present	present	present	present	present	present	present
1133	Campylobacter jejuni OXC4795	2135	0021	full-length	absent	22137	draft	clinical isolate	present	present	present	present	present	present	present	present
1134	Campylobacter jejuni OXC4797	50	0021	full-length	full-length	22138	draft	clinical isolate	present	present	present	present	present	present	present	present
1137	Campylobacter jejuni OXC4801	50	0021	full-length	absent	22141	draft	clinical isolate	present	present	present	present	present	present	present	present
1140	Campylobacter jejuni OXC4807	50	0021	full-length	full-length	22144	draft	clinical isolate	present	present	present	present	present	present	present	present
1142	Campylobacter jejuni CAMSA25	21	0021	full-length	full-length	22146	draft	unknown	present	present	present	present	present	present	present	present
1143	Campylobacter jejuni CAMSA26	21	0021	full-length	full-length	22147	draft	unknown	present	present	present	present	present	present	present	present
1144	Campylobacter jejuni OXC4811	21	0021	full-length	full-length	22148	draft	clinical isolate	present	present	present	present	present	present	present	present
1148	Campylobacter jejuni CAMSA40	21	0021	full-length	full-length	22153	draft	unknown	present	present	present	present	present	present	present	present
1149	Campylobacter jejuni OXC4831	2135	0021	full-length	absent	22156	draft	clinical isolate	present	present	present	present	present	present	present	present
1151	Campylobacter jejuni OXC4836	2135	0021	full-length	absent	22158	draft	clinical isolate	present	present	present	present	present	present	present	present
1159	Campylobacter jejuni CAMSA48	21	0021	full-length	full-length	22166	draft	unknown	present	present	present	present	present	present	present	present
1160	Campylobacter jejuni CAMSA55	21	0021	full-length	full-length	22167	draft	unknown	present	present	present	present	present	present	present	present
1167	Campylobacter jejuni OXC4863	21	0021	full-length	full-length	22175	draft	clinical isolate	present	present	present	present	present	present	present	present
1168	Campylobacter jejuni OXC4864	19	0021	full-length	full-length	22176	draft	clinical isolate	present	present	present	present	present	present	present	present
1171	Campylobacter jejuni CAMSA59	21	0021	full-length	full-length	22179	draft	unknown	present	present	present	present	present	present	present	present
1174	Campylobacter jejuni OXC4877	50	0021	full-length	full-length	22182	draft	clinical isolate	present	present	present	present	present	present	present	present
1177	Campylobacter jejuni OXC4880	50	0021	full-length	full-length	22185	draft	clinical isolate	present	present	present	present	present	present	present	present
1179	Campylobacter jejuni OXC4882	21	0021	full-length	full-length	22187	draft	clinical isolate	present	present	present	present	present	present	present	present
1181	Campylobacter jejuni OXC7002	21	0021	full-length	full-length	22189	draft	clinical isolate	present	present	present	present	present	present	present	present
1194	Campylobacter jejuni OXC7015	50	0021	full-length	full-length	22202	draft	clinical isolate	present	present	present	present	present	present	present	present
1199	Campylobacter jejuni OXC7020	50	0021	full-length	full-length	22207	draft	clinical isolate	present	present	present	present	present	present	present	present
1206	Campylobacter jejuni OXC7029	50	0021	full-length	full-length	22215	draft	clinical isolate	present	present	present	present	present	present	present	present
1208	Campylobacter jejuni OXC7031	883	0021	full-length	full-length	22217	draft	clinical isolate	present	present	present	present	present	present	present	present
1212	Campylobacter jejuni OXC7035	883	0021	full-length	full-length	22221	draft	clinical isolate	present	present	present	present	present	present	present	present
1214	Campylobacter jejuni OXC7037	21	0021	full-length	full-length	22223	draft	clinical isolate	present	present	present	present	present	present	present	present
1217	Campylobacter jejuni OXC7041	50	0021	full-length	full-length	22226	draft	clinical isolate	present	present	present	present	present	present	present	present
1222	Campylobacter jejuni OXC7046	2135	0021	absent	absent	22231	draft	clinical isolate	present	present	present	present	present	present	present	present
1225	Campylobacter jejuni OXC7049	266	0021	full-length	full-length	22234	draft	clinical isolate	present	present	present	present	present	present	present	present
1232	Campylobacter jejuni OXC7058	21	0021	full-length	full-length	22243	draft	clinical isolate	present	present	present	present	present	present	present	present
1238	Campylobacter jejuni OXC7065	50	0021	full-length	full-length	22249	draft	clinical isolate	present	present	present	present	present	present	present	present
1241	Campylobacter jejuni OXC7068	19	0021	full-length	full-length	22252	draft	clinical isolate	present	present	present	present	present	present	present	present
1243	Campylobacter jejuni OXC7071	50	0021	full-length	full-length	22255	draft	clinical isolate	present	present	present	present	present	present	present	present
1245	Campylobacter jejuni OXC7073	21	0021	full-length	full-length	22257	draft	clinical isolate	present	present	present	present	present	present	present	present
1250	Campylobacter jejuni OXC7078	1949	0021	full-length	full-length	22262	draft	clinical isolate	present	present	present	present	present	present	present	present
1252	Campylobacter jejuni OXC7080	50	0021	full-length	full-length	22264	draft	clinical isolate	present	present	present	present	present	present	present	present
1254	Campylobacter jejuni OXC7084	21	0021	full-length	full-length	22268	draft	clinical isolate	present	present	present	present	present	present	present	present
1259	Campylobacter jejuni OXC7091	262	0021	full-length	full-length	22273	draft	clinical isolate	present	present	present	present	present	present	present	present
1270	Campylobacter jejuni OXC7246	50	0021	full-length	full-length	22288	draft	clinical isolate	present	present	present	present	present	present	present	present
1271	Campylobacter jejuni OXC7247	21	0021	full-length	full-length	22289	draft	clinical isolate	present	present	present	present	present	present	present	present
1277	Campylobacter jejuni OXC7253	19	0021	full-length	N-term truncated	22295	draft	clinical isolate	present	present	present	present	present	present	present	present
1279	Campylobacter jejuni OXC7256	19	0021	full-length	full-length	22297	draft	clinical isolate	present	present	present	present	present	present	present	present
1282	Campylobacter jejuni OXC7260	50	0021	full-length	full-length	22301	draft	clinical isolate	present	present	present	present	present	present	present	present
1286	Campylobacter jejuni OXC7264	50	0021	full-length	full-length	22305	draft	clinical isolate	present	present	present	present	present	present	present	present
1292	Campylobacter jejuni OXC7270	50	0021	full-length	full-length	22311	draft	clinical isolate	present	present	present	present	present	present	present	present
1306	Campylobacter jejuni OXC7285	21	0021	full-length	full-length	22326	draft	clinical isolate	present	present	present	present	present	present	present	present
1314	Campylobacter jejuni OXC7293	50	0021	full-length	full-length	22334	draft	clinical isolate	present	present	present	present	present	present	present	present
1322	Campylobacter jejuni OXC7302	50	0021	full-length	full-length	22343	draft	clinical isolate	present	present	present	present	present	present	present	present
1325	Campylobacter jejuni OXC7305	50	0021	full-length	full-length	22346	draft	clinical isolate	present	present	present	present	present	present	present	present
1326	Campylobacter jejuni OXC7306	21	0021	full-length	full-length	22347	draft	clinical isolate	present	present	present	present	present	present	present	present
1332	Campylobacter jejuni OXC7312	190	0021	full-length	full-length	22353	draft	clinical isolate	present	present	present	present	present	present	present	present
1338	Campylobacter jejuni OXC7320	19	0021	full-length	full-length	22359	draft	clinical isolate	present	present	present	present	present	present	present	present
1345	Campylobacter jejuni OXC7329	19	0021	full-length	full-length	22367	draft	clinical isolate	present	present	present	present	present	present	present	present
1346	Campylobacter jejuni OXC7330	21	0021	full-length	full-length	22368	draft	clinical isolate	present	present	present	present	present	present	present	present
1351	Campylobacter jejuni OXC7335	21	0021	full-length	full-length	22373	draft	clinical isolate	present	present	present	present	present	present	present	present
1352	Campylobacter jejuni OXC7336	104	0021	absent	absent	22374	draft	clinical isolate	present	present	present	present	present	present	present	present
1357	Campylobacter jejuni OXC7089	53	0021	full-length	full-length	22660	draft	clinical isolate	present	present	present	present	present	present	present	present
1361	Campylobacter jejuni OXC7173	44	0021	full-length	full-length	22664	draft	clinical isolate	present	present	present	present	present	present	present	present
1374	Campylobacter jejuni OXC7187	21	0021	full-length	full-length	22678	draft	clinical isolate	present	present	present	present	present	present	present	present
1375	Campylobacter jejuni OXC7188	50	0021	full-length	full-length	22679	draft	clinical isolate	present	present	present	present	present	present	present	present
1377	Campylobacter jejuni OXC7190	21	0021	full-length	full-length	22681	draft	clinical isolate	present	present	present	present	present	present	present	present
1382	Campylobacter jejuni OXC7195	21	0021	full-length	full-length	22686	draft	clinical isolate	present	present	present	present	present	present	present	present
1396	Campylobacter jejuni OXC7211	19	0021	full-length	full-length	22702	draft	clinical isolate	present	present	present	present	present	present	present	present
1397	Campylobacter jejuni OXC7212	21	0021	full-length	full-length	22703	draft	clinical isolate	present	present	present	present	present	present	present	present
1398	Campylobacter jejuni OXC7214	50	0021	full-length	full-length	22705	draft	clinical isolate	present	present	present	present	present	present	present	present
1403	Campylobacter jejuni OXC7220	50	0021	full-length	full-length	22711	draft	clinical isolate	present	present	present	present	present	present	present	present
1406	Campylobacter jejuni OXC7223	21	0021	full-length	full-length	22714	draft	clinical isolate	present	present	present	present	present	present	present	present
1411	Campylobacter jejuni OXC7230	53	0021	full-length	full-length	22720	draft	clinical isolate	present	present	present	present	present	present	present	present
1417	Campylobacter jejuni OXC7236	53	0021	full-length	full-length	22726	draft	clinical isolate	present	present	present	present	present	present	present	present
1420	Campylobacter jejuni CAMSA64	21	0021	full-length	full-length	22769	draft	unknown	present	present	present	present	present	present	present	present
1421	Campylobacter jejuni CAMSA75	21	0021	full-length	full-length	22770	draft	unknown	present	present	present	present	present	present	present	present
1422	Campylobacter jejuni CAMSA81	21	0021	full-length	full-length	22771	draft	unknown	present	present	present	present	present	present	present	present
1423	Campylobacter jejuni CAMSA95	21	0021	full-length	full-length	22772	draft	unknown	present	present	present	present	present	present	present	present
1424	Campylobacter jejuni CAMSA98	21	0021	full-length	full-length	22773	draft	unknown	present	present	present	present	present	present	present	present
1425	Campylobacter jejuni CAMSA100	21	0021	full-length	full-length	22774	draft	unknown	present	present	present	present	present	present	present	present
1426	Campylobacter jejuni CAMSA141	21	0021	full-length	full-length	22775	draft	unknown	present	present	present	present	present	present	present	present
1427	Campylobacter jejuni CAMSA148	21	0021	full-length	full-length	22776	draft	unknown	present	present	present	present	present	present	present	present
1428	Campylobacter jejuni CAMSA153	21	0021	full-length	full-length	22777	draft	unknown	present	present	present	present	present	present	present	present
1429	Campylobacter jejuni CAMSA163	21	0021	full-length	full-length	22778	draft	unknown	present	present	present	present	present	present	present	present
1430	Campylobacter jejuni CAMSA182	21	0021	full-length	full-length	22779	draft	unknown	present	present	present	present	present	present	present	present
1431	Campylobacter jejuni CAMSA206	21	0021	full-length	full-length	22780	draft	unknown	present	present	present	present	present	present	present	present
1432	Campylobacter jejuni CAMSA226	21	0021	full-length	full-length	22781	draft	unknown	present	present	present	present	present	present	present	present
1433	Campylobacter jejuni CAMSA244	21	0021	full-length	full-length	22782	draft	unknown	present	present	present	present	present	present	present	present
1434	Campylobacter jejuni CAMSA245	21	0021	full-length	full-length	22783	draft	unknown	present	present	present	present	present	present	present	present
1435	Campylobacter jejuni CAMSA257	21	0021	full-length	full-length	22784	draft	unknown	present	present	present	present	present	present	present	present
1436	Campylobacter jejuni CAMSA259	21	0021	full-length	full-length	22785	draft	unknown	present	present	present	present	present	present	present	present
1437	Campylobacter jejuni CAMSA260	21	0021	full-length	full-length	22786	draft	unknown	present	present	present	present	present	present	present	present
1438	Campylobacter jejuni CAMSA272	21	0021	full-length	full-length	22787	draft	unknown	present	present	present	present	present	present	present	present
1439	Campylobacter jejuni CAMSA275	21	0021	full-length	full-length	22788	draft	unknown	present	present	present	present	present	present	present	present
1440	Campylobacter jejuni CAMSA289	21	0021	full-length	full-length	22789	draft	unknown	present	present	present	present	present	present	present	present
1441	Campylobacter jejuni CAMSA293	21	0021	full-length	full-length	22790	draft	unknown	present	present	present	present	present	present	present	present
1442	Campylobacter jejuni CAMSA301	21	0021	full-length	full-length	22791	draft	unknown	present	present	present	present	present	present	present	present
1443	Campylobacter jejuni CAMSA311	21	0021	full-length	full-length	22792	draft	unknown	present	present	present	present	present	present	present	present
1444	Campylobacter jejuni CAMSA322	21	0021	full-length	full-length	22793	draft	unknown	present	present	present	present	present	present	present	present
1445	Campylobacter jejuni CAMSA341	21	0021	full-length	full-length	22794	draft	unknown	present	present	present	present	present	present	present	present
1446	Campylobacter jejuni CAMSA343	21	0021	full-length	full-length	22795	draft	unknown	present	present	present	present	present	present	present	present
1447	Campylobacter jejuni CAMSA350	21	0021	full-length	full-length	22796	draft	unknown	present	present	present	present	present	present	present	present
1448	Campylobacter jejuni CAMSA354	21	0021	full-length	full-length	22797	draft	unknown	present	present	present	present	present	present	present	present
1449	Campylobacter jejuni CAMSA357	21	0021	full-length	full-length	22798	draft	unknown	present	present	present	present	present	present	present	present
1450	Campylobacter jejuni CAMSA361	21	0021	full-length	full-length	22799	draft	unknown	present	present	present	present	present	present	present	present
1451	Campylobacter jejuni CAMSA362	21	0021	full-length	full-length	22800	draft	unknown	present	present	present	present	present	present	present	present
1452	Campylobacter jejuni CAMSA374	21	0021	full-length	full-length	22801	draft	unknown	present	present	present	present	present	present	present	present
1453	Campylobacter jejuni CAMSA375	21	0021	full-length	full-length	22802	draft	unknown	present	present	present	present	present	present	present	present
1454	Campylobacter jejuni CAMSA379	21	0021	full-length	full-length	22803	draft	unknown	present	present	present	present	present	present	present	present
1455	Campylobacter jejuni CAMSA382	21	0021	full-length	full-length	22804	draft	unknown	present	present	present	present	present	present	present	present
1456	Campylobacter jejuni CAMSA416	21	0021	full-length	full-length	22805	draft	unknown	present	present	present	present	present	present	present	present
1457	Campylobacter jejuni CAMSA418	21	0021	full-length	full-length	22806	draft	unknown	present	present	present	present	present	present	present	present
1458	Campylobacter jejuni CAMSA421	21	0021	full-length	full-length	22807	draft	unknown	present	present	present	present	present	present	present	present
1459	Campylobacter jejuni CAMSA454	21	0021	full-length	full-length	22808	draft	unknown	present	present	present	present	present	present	present	present
1460	Campylobacter jejuni CAMSA457	21	0021	full-length	full-length	22809	draft	unknown	present	present	present	present	present	present	present	present
1461	Campylobacter jejuni CAMSA458	21	0021	full-length	full-length	22810	draft	unknown	present	present	present	present	present	present	present	present
1462	Campylobacter jejuni CAMSA463	21	0021	full-length	full-length	22811	draft	unknown	present	present	present	present	present	present	present	present
1463	Campylobacter jejuni CAMSA471	21	0021	full-length	full-length	22812	draft	unknown	present	present	present	present	present	present	present	present
1464	Campylobacter jejuni CAMSA1000	21	0021	full-length	full-length	22813	draft	unknown	present	present	present	present	present	present	present	present
1465	Campylobacter jejuni CAMSA1004	21	0021	full-length	full-length	22814	draft	unknown	present	present	present	present	present	present	present	present
1466	Campylobacter jejuni CAMSA1006	21	0021	full-length	full-length	22815	draft	unknown	present	present	present	present	present	present	present	present
1467	Campylobacter jejuni CAMSA1008	21	0021	full-length	full-length	22816	draft	unknown	present	present	present	present	present	present	present	present
1468	Campylobacter jejuni CAMSA1020	21	0021	full-length	full-length	22817	draft	unknown	present	present	present	present	present	present	present	present
1469	Campylobacter jejuni CAMSA1021	21	0021	full-length	full-length	22818	draft	unknown	present	present	present	present	present	present	present	present
1470	Campylobacter jejuni CAMSA1028	21	0021	full-length	full-length	22819	draft	unknown	present	present	present	present	present	present	present	present
1471	Campylobacter jejuni CAMSA1044	21	0021	full-length	full-length	22820	draft	unknown	present	present	present	present	present	present	present	present
1472	Campylobacter jejuni CAMSA1052	21	0021	full-length	full-length	22821	draft	unknown	present	present	present	present	present	present	present	present
1473	Campylobacter jejuni CAMSA1055	21	0021	full-length	full-length	22822	draft	unknown	present	present	present	present	present	present	present	present
1474	Campylobacter jejuni CAMSA1073	21	0021	full-length	full-length	22823	draft	unknown	present	present	present	present	present	present	present	present
1475	Campylobacter jejuni CAMSA1080	21	0021	full-length	full-length	22824	draft	unknown	present	present	present	present	present	present	present	present
1476	Campylobacter jejuni CAMSA2002	21	0021	full-length	full-length	22825	draft	unknown	present	present	present	present	present	present	present	present
1477	Campylobacter jejuni CAMSA2005	21	0021	full-length	full-length	22826	draft	unknown	present	present	present	present	present	present	present	present
1478	Campylobacter jejuni CAMSA2021	21	0021	full-length	full-length	22827	draft	unknown	present	present	present	present	present	present	present	present
1479	Campylobacter jejuni CAMSA2024	21	0021	full-length	full-length	22828	draft	unknown	present	present	present	present	present	present	present	present
1480	Campylobacter jejuni CAMSA2033	21	0021	full-length	full-length	22829	draft	unknown	present	present	present	present	present	present	present	present
1481	Campylobacter jejuni CAMSA2036	21	0021	full-length	full-length	22830	draft	unknown	present	present	present	present	present	present	present	present
1482	Campylobacter jejuni CAMSA2038	21	0021	full-length	full-length	22831	draft	unknown	present	present	present	present	present	present	present	present
1483	Campylobacter jejuni CAMSA2049	21	0021	full-length	full-length	22832	draft	unknown	present	present	present	present	present	present	present	present
1484	Campylobacter jejuni CAMSA2056	21	0021	full-length	full-length	22833	draft	unknown	present	present	present	present	present	present	present	present
1485	Campylobacter jejuni CAMSA2057	21	0021	full-length	full-length	22834	draft	unknown	present	present	present	present	present	present	present	present
1486	Campylobacter jejuni CAMSA2075	21	0021	full-length	full-length	22835	draft	unknown	present	present	present	present	present	present	present	present
1487	Campylobacter jejuni CAMSA2086	21	0021	full-length	full-length	22836	draft	unknown	present	present	present	present	present	present	present	present
1488	Campylobacter jejuni CAMSA2099	21	0021	full-length	full-length	22837	draft	unknown	present	present	present	present	present	present	present	present
1489	Campylobacter jejuni CAMSA2102	21	0021	full-length	full-length	22838	draft	unknown	present	present	present	present	present	present	present	present
1490	Campylobacter jejuni CAMSA2112	21	0021	full-length	full-length	22839	draft	unknown	present	present	present	present	present	present	present	present
1491	Campylobacter jejuni CAMSA2113	21	0021	full-length	full-length	22840	draft	unknown	present	present	present	present	present	present	present	present
1492	Campylobacter jejuni CAMSA2115	21	0021	full-length	full-length	22841	draft	unknown	present	present	present	present	present	present	present	present
1493	Campylobacter jejuni CAMSA2147	21	0021	full-length	full-length	22842	draft	unknown	present	present	present	present	present	present	present	present
1494	Campylobacter jejuni CAMSA2153	21	0021	full-length	full-length	22843	draft	unknown	present	present	present	present	present	present	present	present
1495	Campylobacter jejuni CAMSA2164	21	0021	full-length	full-length	22844	draft	unknown	present	present	present	present	present	present	present	present
1496	Campylobacter jejuni CAMSA2175	21	0021	full-length	full-length	22845	draft	unknown	present	present	present	present	present	present	present	present
1497	Campylobacter jejuni CAMSA2198	21	0021	full-length	full-length	22846	draft	unknown	present	present	present	present	present	present	present	present
1498	Campylobacter jejuni CAMSA2200	21	0021	full-length	full-length	22847	draft	unknown	present	present	present	present	present	present	present	present
1499	Campylobacter jejuni CAMSA2201	21	0021	full-length	full-length	22848	draft	unknown	present	present	present	present	present	present	present	present
1500	Campylobacter jejuni CAMSA3605	21	0021	full-length	full-length	22849	draft	unknown	present	present	present	present	present	present	present	present
1501	Campylobacter jejuni CAMSA3615	21	0021	full-length	full-length	22850	draft	unknown	present	present	present	present	present	present	present	present
1502	Campylobacter jejuni CAMSA3632	21	0021	full-length	full-length	22851	draft	unknown	present	present	present	present	present	present	present	present
1503	Campylobacter jejuni CAMSA3634	21	0021	full-length	full-length	22852	draft	unknown	present	present	present	present	present	present	present	present
1504	Campylobacter jejuni CAMSA3643	21	0021	full-length	full-length	22853	draft	unknown	present	present	present	present	present	present	present	present
1505	Campylobacter jejuni CAMSA3644	21	0021	full-length	full-length	22854	draft	unknown	present	present	present	present	present	present	present	present
1506	Campylobacter jejuni CAMSA3665	21	0021	full-length	full-length	22855	draft	unknown	present	present	present	present	present	present	present	present
1507	Campylobacter jejuni CAMSA3666	21	0021	full-length	full-length	22856	draft	unknown	present	present	present	present	present	present	present	present
1508	Campylobacter jejuni CAMSA3669	21	0021	full-length	full-length	22857	draft	unknown	present	present	present	present	present	present	present	present
1509	Campylobacter jejuni CAMSA3671	21	0021	full-length	full-length	22858	draft	unknown	present	present	present	present	present	present	present	present
1510	Campylobacter jejuni CAMSA3674	21	0021	full-length	full-length	22859	draft	unknown	present	present	present	present	present	present	present	present
1511	Campylobacter jejuni CAMSA3681	21	0021	full-length	full-length	22860	draft	unknown	present	present	present	present	present	present	present	present
1512	Campylobacter jejuni CAMSA3683	21	0021	full-length	full-length	22861	draft	unknown	present	present	present	present	present	present	present	present
1513	Campylobacter jejuni CAMSA3690	21	0021	full-length	full-length	22862	draft	unknown	present	present	present	present	present	present	present	present
1514	Campylobacter jejuni CAMSA3701	21	0021	full-length	full-length	22863	draft	unknown	present	present	present	present	present	present	present	present
1515	Campylobacter jejuni CAMSA3703	21	0021	full-length	full-length	22864	draft	unknown	present	present	present	present	present	present	present	present
1516	Campylobacter jejuni CAMSA3731	21	0021	full-length	full-length	22865	draft	unknown	present	present	present	present	present	present	present	present
1517	Campylobacter jejuni CAMSA3741	21	0021	full-length	full-length	22866	draft	unknown	present	present	present	present	present	present	present	present
1518	Campylobacter jejuni CAMSA3786	21	0021	full-length	full-length	22867	draft	unknown	present	present	present	present	present	present	present	present
1519	Campylobacter jejuni CAMSA3797	21	0021	full-length	full-length	22868	draft	unknown	present	present	present	present	present	present	present	present
1520	Campylobacter jejuni CAMSA3801	21	0021	full-length	full-length	22869	draft	unknown	present	present	present	present	present	present	present	present
1521	Campylobacter jejuni CAMSA3802	21	0021	full-length	full-length	22870	draft	unknown	present	present	present	present	present	present	present	present
1522	Campylobacter jejuni CAMSA3837	21	0021	full-length	full-length	22872	draft	unknown	present	present	present	present	present	present	present	present
1523	Campylobacter jejuni CAMSA3844	21	0021	full-length	full-length	22873	draft	unknown	present	present	present	present	present	present	present	present
1524	Campylobacter jejuni CAMSA3845	21	0021	full-length	full-length	22874	draft	unknown	present	present	present	present	present	present	present	present
1525	Campylobacter jejuni CAMSA3851	21	0021	full-length	full-length	22875	draft	unknown	present	present	present	present	present	present	present	present
1526	Campylobacter jejuni CAMSA3874	21	0021	full-length	full-length	22876	draft	unknown	present	present	present	present	present	present	present	present
1527	Campylobacter jejuni CAMSA3888	21	0021	full-length	full-length	22877	draft	unknown	present	present	present	present	present	present	present	present
1528	Campylobacter jejuni CAMSA3889	21	0021	full-length	full-length	22878	draft	unknown	present	present	present	present	present	present	present	present
1529	Campylobacter jejuni CAMSA3897	21	0021	full-length	full-length	22879	draft	unknown	present	present	present	present	present	present	present	present
1530	Campylobacter jejuni CAMSA3914	21	0021	full-length	full-length	22880	draft	unknown	present	present	present	present	present	present	present	present
1531	Campylobacter jejuni CAMSA3916	21	0021	full-length	full-length	22881	draft	unknown	present	present	present	present	present	present	present	present
1532	Campylobacter jejuni CAMSA3928	21	0021	full-length	full-length	22882	draft	unknown	present	present	present	present	present	present	present	present
1533	Campylobacter jejuni CAMSA3943	21	0021	full-length	full-length	22883	draft	unknown	present	present	present	present	present	present	present	present
1534	Campylobacter jejuni CAMSA3962	21	0021	full-length	full-length	22884	draft	unknown	present	present	present	present	present	present	present	present
1535	Campylobacter jejuni CAMSA4001	21	0021	full-length	full-length	22885	draft	unknown	present	present	present	present	present	present	present	present
1536	Campylobacter jejuni CAMSA4031	21	0021	full-length	full-length	22886	draft	unknown	present	present	present	present	present	present	present	present
1537	Campylobacter jejuni CAMSA4054	21	0021	full-length	full-length	22887	draft	unknown	present	present	present	present	present	present	present	present
1538	Campylobacter jejuni CAMSA4057	21	0021	full-length	full-length	22888	draft	unknown	present	present	present	present	present	present	present	present
1539	Campylobacter jejuni CAMSA4076	21	0021	full-length	full-length	22889	draft	unknown	present	present	present	present	present	present	present	present
1540	Campylobacter jejuni CAMSA4124	21	0021	full-length	full-length	22890	draft	unknown	present	present	present	present	present	present	present	present
1541	Campylobacter jejuni CAMSA4133	21	0021	full-length	full-length	22891	draft	unknown	present	present	present	present	present	present	present	present
1542	Campylobacter jejuni CAMSA4140	21	0021	full-length	full-length	22892	draft	unknown	present	present	present	present	present	present	present	present
1543	Campylobacter jejuni CAMSA4186	21	0021	full-length	full-length	22893	draft	unknown	present	present	present	present	present	present	present	present
1544	Campylobacter jejuni CAMSA4196	21	0021	full-length	full-length	22894	draft	unknown	present	present	present	present	present	present	present	present
1545	Campylobacter jejuni CAMSA4206	21	0021	full-length	full-length	22895	draft	unknown	present	present	present	present	present	present	present	present
1546	Campylobacter jejuni CAMSA4212	21	0021	full-length	full-length	22896	draft	unknown	present	present	present	present	present	present	present	present
1547	Campylobacter jejuni CAMSA4221	21	0021	full-length	full-length	22897	draft	unknown	present	present	present	present	present	present	present	present
1548	Campylobacter jejuni CAMSA4243	21	0021	full-length	full-length	22898	draft	unknown	present	present	present	present	present	present	present	present
1549	Campylobacter jejuni OXC6605	21	0021	full-length	full-length	22905	draft	clinical isolate	present	present	present	present	present	present	present	present
1553	Campylobacter jejuni OXC5495	21	0021	full-length	full-length	23497	draft	clinical isolate	present	present	present	present	present	present	present	present
1555	Campylobacter jejuni OXC5498	21	0021	full-length	full-length	23499	draft	clinical isolate	present	present	present	present	present	present	present	present
1562	Campylobacter jejuni OXC5617	53	0021	full-length	full-length	23507	draft	clinical isolate	present	present	present	present	present	present	present	present
1563	Campylobacter jejuni OXC5618	21	0021	full-length	full-length	23508	draft	clinical isolate	present	present	present	present	present	present	present	present
1566	Campylobacter jejuni OXC5623	7172	0021	full-length	absent	23511	draft	clinical isolate	present	present	present	present	present	present	present	present
1567	Campylobacter jejuni OXC5625	21	0021	full-length	full-length	23512	draft	clinical isolate	present	present	present	present	present	present	present	present
1569	Campylobacter jejuni OXC5628	50	0021	full-length	full-length	23514	draft	clinical isolate	present	present	present	present	present	present	present	present
1577	Campylobacter jejuni OXC5639	883	0021	full-length	full-length	23524	draft	clinical isolate	present	present	present	present	present	present	present	present
1584	Campylobacter jejuni OXC5647	19	0021	full-length	full-length	23531	draft	clinical isolate	present	present	present	present	present	present	present	present
1586	Campylobacter jejuni OXC5649	21	0021	full-length	full-length	23533	draft	clinical isolate	present	present	present	present	present	present	present	present
1587	Campylobacter jejuni OXC5651	50	0021	full-length	full-length	23534	draft	clinical isolate	present	present	present	present	present	present	present	present
1588	Campylobacter jejuni OXC5652	21	0021	full-length	full-length	23535	draft	clinical isolate	present	present	present	present	present	present	present	present
1595	Campylobacter jejuni OXC5791	21	0021	full-length	full-length	23542	draft	clinical isolate	present	present	present	present	present	present	present	present
1601	Campylobacter jejuni OXC5799	50	0021	full-length	full-length	23549	draft	clinical isolate	present	present	present	present	present	present	present	present
1608	Campylobacter jejuni OXC5808	53	0021	full-length	full-length	23556	draft	clinical isolate	present	present	present	present	present	present	present	present
1610	Campylobacter jejuni OXC5811	2135	0021	full-length	absent	23559	draft	clinical isolate	present	present	present	present	present	present	present	present
1617	Campylobacter jejuni OXC5818	19	0021	full-length	full-length	23566	draft	clinical isolate	present	present	present	present	present	present	present	present
1618	Campylobacter jejuni OXC5819	21	0021	full-length	full-length	23567	draft	clinical isolate	present	present	present	present	present	present	present	present
1620	Campylobacter jejuni OXC5821	2135	0021	full-length	absent	23569	draft	clinical isolate	present	present	present	present	present	present	present	present
1621	Campylobacter jejuni OXC5822	21	0021	full-length	full-length	23570	draft	clinical isolate	present	present	present	present	present	present	present	present
1622	Campylobacter jejuni OXC5823	53	0021	full-length	full-length	23571	draft	clinical isolate	present	present	present	present	present	present	present	present
1624	Campylobacter jejuni OXC5826	21	0021	full-length	full-length	23573	draft	clinical isolate	present	present	present	present	present	present	present	present
1625	Campylobacter jejuni OXC5829	50	0021	full-length	full-length	23575	draft	clinical isolate	present	present	present	present	present	present	present	present
1628	Campylobacter jejuni OXC5835	21	0021	full-length	full-length	23579	draft	clinical isolate	present	present	present	present	present	present	present	present
1631	Campylobacter jejuni OXC5840	19	0021	full-length	full-length	23583	draft	clinical isolate	present	present	present	present	present	present	present	present
1632	Campylobacter jejuni OXC5841	2135	0021	full-length	absent	23584	draft	clinical isolate	present	present	present	present	present	present	present	present
1633	Campylobacter jejuni OXC5843	861	0021	full-length	full-length	23586	draft	clinical isolate	present	present	present	present	present	present	present	present
1635	Campylobacter jejuni OXC5846	21	0021	full-length	full-length	23588	draft	clinical isolate	present	present	present	present	present	present	present	present
1637	Campylobacter jejuni OXC5848	21	0021	full-length	full-length	23590	draft	clinical isolate	present	present	present	present	present	present	present	present
1653	Campylobacter jejuni OXC5879	50	0021	full-length	full-length	23612	draft	clinical isolate	present	present	present	present	present	present	present	present
1654	Campylobacter jejuni OXC5880	53	0021	full-length	full-length	23613	draft	clinical isolate	present	present	present	present	present	present	present	present
1659	Campylobacter jejuni OXC5887	19	0021	full-length	full-length	23618	draft	clinical isolate	present	present	present	present	present	present	present	present
1660	Campylobacter jejuni OXC5888	2135	0021	full-length	absent	23619	draft	clinical isolate	present	present	present	present	present	present	present	present
1666	Campylobacter jejuni OXC5895	2135	0021	full-length	absent	23625	draft	clinical isolate	present	present	present	present	present	present	present	present
1671	Campylobacter jejuni OXC5905	50	0021	full-length	full-length	23631	draft	clinical isolate	present	present	present	present	present	present	present	present
1672	Campylobacter jejuni OXC5906	50	0021	full-length	full-length	23632	draft	clinical isolate	present	present	present	present	present	present	present	present
1675	Campylobacter jejuni OXC5909	53	0021	full-length	full-length	23635	draft	clinical isolate	present	present	present	present	present	present	present	present
1683	Campylobacter jejuni OXC5918	53	0021	full-length	full-length	23643	draft	clinical isolate	present	present	present	present	present	present	present	present
1685	Campylobacter jejuni OXC5925	50	0021	full-length	full-length	23647	draft	clinical isolate	present	present	present	present	present	present	present	present
1686	Campylobacter jejuni OXC5926	50	0021	full-length	full-length	23648	draft	clinical isolate	present	present	present	present	present	present	present	present
1694	Campylobacter jejuni OXC5938	21	0021	full-length	full-length	23656	draft	clinical isolate	present	present	present	present	present	present	present	present
1698	Campylobacter jejuni OXC5804	53	0021	full-length	full-length	23660	draft	clinical isolate	present	present	present	present	present	present	present	present
1699	Campylobacter jejuni OXC5825	53	0021	full-length	full-length	23662	draft	clinical isolate	present	present	present	present	present	present	present	present
1701	Campylobacter jejuni OXC5832	21	0021	full-length	full-length	23664	draft	clinical isolate	present	present	present	present	present	present	present	present
1707	Campylobacter jejuni OXC5862	21	0021	full-length	full-length	23670	draft	clinical isolate	present	present	present	present	present	present	present	present
1708	Campylobacter jejuni OXC5871	19	0021	full-length	full-length	23671	draft	clinical isolate	present	present	present	present	present	present	present	present
1713	Campylobacter jejuni OXC5899	19	0021	full-length	full-length	23676	draft	clinical isolate	present	present	present	present	present	present	present	present
1714	Campylobacter jejuni OXC5902	50	0021	full-length	full-length	23677	draft	clinical isolate	present	present	present	present	present	present	present	present
1716	Campylobacter jejuni OXC5924	21	0021	full-length	full-length	23679	draft	clinical isolate	present	present	present	present	present	present	present	present
1717	Campylobacter jejuni OXC5929	21	0021	full-length	full-length	23680	draft	clinical isolate	present	present	present	present	present	present	present	present
1718	Campylobacter jejuni OXC5937	21	0021	full-length	full-length	23681	draft	clinical isolate	present	present	present	present	present	present	present	present
1725	Campylobacter jejuni OXC7348	19	0021	full-length	full-length	23888	draft	clinical isolate	present	present	present	present	present	present	present	present
1726	Campylobacter jejuni OXC7349	50	0021	full-length	full-length	23889	draft	clinical isolate	present	present	present	present	present	present	present	present
1728	Campylobacter jejuni OXC7351	21	0021	full-length	full-length	23891	draft	clinical isolate	present	present	present	present	present	present	present	present
1732	Campylobacter jejuni OXC7356	883	0021	full-length	full-length	23895	draft	clinical isolate	present	present	present	present	present	present	present	present
1738	Campylobacter jejuni OXC7362	50	0021	full-length	full-length	23901	draft	clinical isolate	present	present	present	present	present	present	present	present
1740	Campylobacter jejuni OXC7365	262	0021	full-length	full-length	23904	draft	clinical isolate	present	present	present	present	present	present	present	present
1741	Campylobacter jejuni OXC7366	21	0021	full-length	full-length	23905	draft	clinical isolate	present	present	present	present	present	present	present	present
1744	Campylobacter jejuni OXC7370	53	0021	full-length	full-length	23908	draft	clinical isolate	present	present	present	present	present	present	present	present
1746	Campylobacter jejuni OXC7372	21	0021	full-length	full-length	23910	draft	clinical isolate	present	present	present	present	present	present	present	present
1747	Campylobacter jejuni OXC7373	21	0021	full-length	full-length	23911	draft	clinical isolate	present	present	present	present	present	present	present	present
1757	Campylobacter jejuni OXC7384	104	0021	absent	absent	23922	draft	clinical isolate	present	present	present	present	present	present	present	present
1760	Campylobacter jejuni OXC7387	21	0021	full-length	full-length	23925	draft	clinical isolate	present	present	present	present	present	present	present	present
1768	Campylobacter jejuni OXC7397	21	0021	full-length	full-length	23934	draft	clinical isolate	present	present	present	present	present	present	present	present
1769	Campylobacter jejuni OXC7398	53	0021	full-length	full-length	23935	draft	clinical isolate	present	present	present	present	present	present	present	present
1773	Campylobacter jejuni OXC7405	21	0021	full-length	full-length	23941	draft	clinical isolate	present	present	present	present	present	present	present	present
1778	Campylobacter jejuni OXC7412	21	0021	full-length	full-length	23947	draft	clinical isolate	present	present	present	present	present	present	present	present
1780	Campylobacter jejuni OXC7415	21	0021	full-length	full-length	23949	draft	clinical isolate	present	present	present	present	present	present	present	present
1782	Campylobacter jejuni OXC7417	50	0021	full-length	full-length	23951	draft	clinical isolate	present	present	present	present	present	present	present	present
1784	Campylobacter jejuni OXC7419	21	0021	full-length	full-length	23953	draft	clinical isolate	present	present	present	present	present	present	present	present
1785	Campylobacter jejuni OXC7420	19	0021	full-length	full-length	23954	draft	clinical isolate	present	present	present	present	present	present	present	present
1788	Campylobacter jejuni OXC7423	21	0021	full-length	full-length	23957	draft	clinical isolate	present	present	present	present	present	present	present	present
1791	Campylobacter jejuni OXC7427	104	0021	absent	absent	23960	draft	clinical isolate	present	present	present	present	present	present	present	present
1792	Campylobacter jejuni OXC7428	50	0021	full-length	full-length	23961	draft	clinical isolate	present	present	present	present	present	present	present	present
1794	Campylobacter jejuni OXC7431	3102	0021	full-length	full-length	23964	draft	clinical isolate	present	present	present	present	present	present	present	present
1800	Campylobacter jejuni OXC7440	21	0021	full-length	full-length	23971	draft	clinical isolate	present	present	present	present	present	present	present	present
1818	Campylobacter jejuni OXC7464	21	0021	full-length	full-length	23993	draft	clinical isolate	present	present	present	present	present	present	present	present
1822	Campylobacter jejuni OXC7468	53	0021	full-length	full-length	23997	draft	clinical isolate	present	present	present	present	present	present	present	present
1824	Campylobacter jejuni OXC7470	53	0021	full-length	full-length	23999	draft	clinical isolate	present	present	present	present	present	present	present	present
1829	Campylobacter jejuni OXC7477	50	0021	full-length	full-length	24006	draft	clinical isolate	present	present	present	present	present	present	present	present
1831	Campylobacter jejuni OXC7479	21	0021	full-length	full-length	24008	draft	clinical isolate	present	present	present	present	present	present	present	present
1833	Campylobacter jejuni OXC7481	50	0021	full-length	full-length	24010	draft	clinical isolate	present	present	present	present	present	present	present	present
1839	Campylobacter jejuni OXC7488	50	0021	full-length	full-length	24016	draft	clinical isolate	present	present	present	present	present	present	present	present
1840	Campylobacter jejuni OXC7489	21	0021	full-length	full-length	24017	draft	clinical isolate	present	present	present	present	present	present	present	present
1848	Campylobacter jejuni OXC7499	50	0021	full-length	full-length	24026	draft	clinical isolate	present	present	present	present	present	present	present	present
1852	Campylobacter jejuni OXC7504	982	0021	full-length	full-length	24030	draft	clinical isolate	present	present	present	present	present	present	present	present
1855	Campylobacter jejuni OXC7508	21	0021	full-length	full-length	24034	draft	clinical isolate	present	present	present	present	present	present	present	present
1858	Campylobacter jejuni OXC7512	50	0021	full-length	absent	24037	draft	clinical isolate	present	present	present	present	present	present	present	present
1865	Campylobacter jejuni OXC4567	50	0021	full-length	full-length	24044	draft	clinical isolate	present	present	present	present	present	present	present	present
1866	Campylobacter jejuni OXC4568	148	0021	full-length	full-length	24045	draft	clinical isolate	present	present	present	present	present	present	present	present
1867	Campylobacter jejuni OXC4569	21	0021	full-length	full-length	24046	draft	clinical isolate	present	present	present	present	present	present	present	present
1870	Campylobacter jejuni OXC4576	53	0021	full-length	full-length	24050	draft	clinical isolate	present	present	present	present	present	present	present	present
1872	Campylobacter jejuni OXC4578	50	0021	full-length	full-length	24052	draft	clinical isolate	present	present	present	present	present	present	present	present
1874	Campylobacter jejuni OXC4581	21	0021	full-length	full-length	24055	draft	clinical isolate	present	present	present	present	present	present	present	present
1876	Campylobacter jejuni OXC4584	861	0021	full-length	full-length	24057	draft	clinical isolate	present	present	present	present	present	present	present	present
1880	Campylobacter jejuni OXC4590	50	0021	full-length	full-length	24061	draft	clinical isolate	present	present	present	present	present	present	present	present
1881	Campylobacter jejuni OXC4592	53	0021	full-length	full-length	24062	draft	clinical isolate	present	present	present	present	present	present	present	present
1887	Campylobacter jejuni OXC4600	50	0021	full-length	full-length	24068	draft	clinical isolate	present	present	present	present	present	present	present	present
1896	Campylobacter jejuni OXC4628	50	0021	full-length	full-length	24078	draft	clinical isolate	present	present	present	present	present	present	present	present
1900	Campylobacter jejuni OXC4632	53	0021	full-length	full-length	24082	draft	clinical isolate	present	present	present	present	present	present	present	present
1901	Campylobacter jejuni OXC4633	21	0021	full-length	full-length	24083	draft	clinical isolate	present	present	present	present	present	present	present	present
1904	Campylobacter jejuni OXC4636	53	0021	full-length	full-length	24086	draft	clinical isolate	present	present	present	present	present	present	present	present
1911	Campylobacter jejuni OXC4649	21	0021	full-length	full-length	24094	draft	clinical isolate	present	present	present	present	present	present	present	present
1912	Campylobacter jejuni OXC4651	520	0021	full-length	full-length	24095	draft	clinical isolate	present	present	present	present	present	present	present	present
1919	Campylobacter jejuni OXC4663	21	0021	full-length	full-length	24103	draft	clinical isolate	present	present	present	present	present	present	present	present
1923	Campylobacter jejuni OXC4668	53	0021	full-length	full-length	24107	draft	clinical isolate	present	present	present	present	present	present	present	present
1926	Campylobacter jejuni OXC4673	21	0021	full-length	full-length	24110	draft	clinical isolate	present	present	present	present	present	present	present	present
1931	Campylobacter jejuni OXC4679	883	0021	full-length	full-length	24115	draft	clinical isolate	present	present	present	present	present	present	present	present
1935	Campylobacter jejuni OXC7514	50	0021	full-length	full-length	24119	draft	clinical isolate	present	present	present	present	present	present	present	present
1945	Campylobacter jejuni OXC7526	53	0021	full-length	full-length	24130	draft	clinical isolate	present	present	present	present	present	present	present	present
1948	Campylobacter jejuni OXC7529	50	0021	full-length	full-length	24133	draft	clinical isolate	present	present	present	present	present	present	present	present
1949	Campylobacter jejuni OXC7530	21	0021	full-length	full-length	24134	draft	clinical isolate	present	present	present	present	present	present	present	present
1973	Campylobacter jejuni HM235411	21	0021	full-length	full-length	24198	draft	clinical isolate	present	present	present	present	present	present	present	present
1976	Campylobacter jejuni HM904280	21	0021	full-length	full-length	24201	draft	clinical isolate	present	present	present	present	present	present	present	present
1977	Campylobacter jejuni HM909204	21	0021	full-length	full-length	24202	draft	clinical isolate	present	present	present	present	present	present	present	present
1979	Campylobacter jejuni HM908193	21	0021	full-length	full-length	24204	draft	clinical isolate	present	present	present	present	present	present	present	present
1980	Campylobacter jejuni HM905080	21	0021	full-length	full-length	24205	draft	clinical isolate	present	present	present	present	present	present	present	present
1981	Campylobacter jejuni HM909114	21	0021	full-length	full-length	24206	draft	clinical isolate	present	present	present	present	present	present	present	present
1982	Campylobacter jejuni HM314036	21	0021	full-length	full-length	24207	draft	clinical isolate	present	present	present	present	present	present	present	present
1984	Campylobacter jejuni HM331258	21	0021	full-length	full-length	24209	draft	clinical isolate	present	present	present	present	present	present	present	present
1985	Campylobacter jejuni HM905487	21	0021	full-length	full-length	24210	draft	clinical isolate	present	present	present	present	present	present	present	present
1986	Campylobacter jejuni HM79979	21	0021	full-length	full-length	24211	draft	clinical isolate	present	present	present	present	present	present	present	present
1987	Campylobacter jejuni HM907529	21	0021	full-length	full-length	24212	draft	clinical isolate	present	present	present	present	present	present	present	present
1988	Campylobacter jejuni HM326144	21	0021	full-length	full-length	24213	draft	clinical isolate	present	present	present	present	present	present	present	present
1989	Campylobacter jejuni HM912030	21	0021	full-length	full-length	24214	draft	clinical isolate	present	present	present	present	present	present	present	present
1990	Campylobacter jejuni HM905980	21	0021	full-length	full-length	24215	draft	clinical isolate	present	present	present	present	present	present	present	present
1991	Campylobacter jejuni HM0627643	21	0021	full-length	full-length	24216	draft	clinical isolate	present	present	present	present	present	present	present	present
1992	Campylobacter jejuni HM179091	21	0021	full-length	full-length	24217	draft	clinical isolate	present	present	present	present	present	present	present	present
1993	Campylobacter jejuni HM908538	21	0021	full-length	full-length	24218	draft	clinical isolate	present	present	present	present	present	present	present	present
1994	Campylobacter jejuni HM179023	21	0021	full-length	full-length	24219	draft	clinical isolate	present	present	present	present	present	present	present	present
1995	Campylobacter jejuni HM908265	21	0021	full-length	full-length	24220	draft	clinical isolate	present	present	present	present	present	present	present	present
2003	Campylobacter jejuni CJ6656_R	53	0021	full-length	full-length	24304	draft	unknown	present	present	present	present	present	present	present	present
2005	Campylobacter jejuni CJ6752_R	2135	0021	absent	absent	24306	draft	unknown	present	present	present	present	present	present	present	present
2007	Campylobacter jejuni CAMSA463_R	21	0021	full-length	full-length	24308	draft	unknown	present	present	present	present	present	present	present	present
2008	Campylobacter jejuni CAMSA471_R	21	0021	full-length	full-length	24309	draft	unknown	present	present	present	present	present	present	present	present
2009	Campylobacter jejuni CAMSA148_R	21	0021	full-length	full-length	24310	draft	unknown	present	present	present	present	present	present	present	present
2010	Campylobacter jejuni CAMSA15_R	21	0021	full-length	full-length	24311	draft	unknown	present	present	present	present	present	present	present	present
2011	Campylobacter jejuni CJ6946_R	50	0021	full-length	full-length	24312	draft	unknown	present	present	present	present	present	present	present	present
2014	Campylobacter jejuni ARI_1434_R	5018	0021	full-length	full-length	24315	draft	unknown	present	present	present	present	present	present	present	present
2017	Campylobacter jejuni ARI_916_R	50	0021	full-length	absent	24319	draft	unknown	present	present	present	present	present	present	present	present
2019	Campylobacter jejuni ARI_1022_R	883	0021	full-length	full-length	24321	draft	unknown	present	present	present	present	present	present	present	present
2023	Campylobacter jejuni ARI_1130_R	50	0021	full-length	full-length	24325	draft	unknown	present	present	present	present	present	present	present	present
2024	Campylobacter jejuni ARI_1232_R	19	0021	full-length	full-length	24327	draft	unknown	present	present	present	present	present	present	present	present
2025	Campylobacter jejuni ARI_1331_R	21	0021	full-length	full-length	24328	draft	unknown	present	present	present	present	present	present	present	present
2027	Campylobacter jejuni NS_35_R	19	0021	full-length	full-length	24330	draft	unknown	present	present	present	present	present	present	present	present
2029	Campylobacter jejuni C258_cj_R	2135	0021	full-length	absent	24333	draft	unknown	present	present	present	present	present	present	present	present
2030	Campylobacter jejuni C_389_R	53	0021	full-length	full-length	24334	draft	unknown	present	present	present	present	present	present	present	present
2031	Campylobacter jejuni C_391_R	53	0021	full-length	full-length	24335	draft	unknown	present	present	present	present	present	present	present	present
2033	Campylobacter jejuni ARI_814_R	21	0021	full-length	full-length	24337	draft	unknown	present	present	present	present	present	present	present	present
2035	Campylobacter jejuni CJ6850_R	21	0021	full-length	full-length	24339	draft	unknown	present	present	present	present	present	present	present	present
2036	Campylobacter jejuni CAMSA3914_R	21	0021	full-length	full-length	24340	draft	unknown	present	present	present	present	present	present	present	present
2037	Campylobacter jejuni CAMSA3916_R	21	0021	full-length	full-length	24341	draft	unknown	present	present	present	present	present	present	present	present
2038	Campylobacter jejuni CJ7015_R	50	0021	full-length	full-length	24342	draft	unknown	present	present	present	present	present	present	present	present
2040	Campylobacter jejuni CJ7256_R	19	0021	full-length	full-length	24344	draft	unknown	present	present	present	present	present	present	present	present
2046	Campylobacter jejuni OXC4901	2135	0021	full-length	absent	24462	draft	clinical isolate	present	present	present	present	present	present	present	present
2048	Campylobacter jejuni OXC4904	2135	0021	full-length	absent	24464	draft	clinical isolate	present	present	present	present	present	present	present	present
2053	Campylobacter jejuni OXC4932	861	0021	full-length	full-length	24469	draft	clinical isolate	present	present	present	present	present	present	present	present
2055	Campylobacter jejuni OXC4939	520	0021	full-length	full-length	24471	draft	clinical isolate	present	present	present	present	present	present	present	present
2061	Campylobacter jejuni OXC7535	50	0021	full-length	absent	24478	draft	clinical isolate	present	present	present	present	present	present	present	present
2064	Campylobacter jejuni OXC7538	5018	0021	full-length	full-length	24481	draft	clinical isolate	present	present	present	present	present	present	present	present
2066	Campylobacter jejuni OXC7543	19	0021	full-length	full-length	24484	draft	clinical isolate	present	present	present	present	present	present	present	present
2068	Campylobacter jejuni OXC7547	3574	0021	full-length	full-length	24486	draft	clinical isolate	present	present	present	present	present	present	present	present
2076	Campylobacter jejuni OXC7558	21	0021	full-length	full-length	24495	draft	clinical isolate	present	present	present	present	present	present	present	present
2079	Campylobacter jejuni OXC7561	3853	0021	full-length	full-length	24498	draft	clinical isolate	present	present	present	present	present	present	present	present
2089	Campylobacter jejuni OXC7573	53	0021	full-length	full-length	24510	draft	clinical isolate	present	present	present	present	present	present	present	present
2092	Campylobacter jejuni OXC7577	53	0021	full-length	full-length	24514	draft	clinical isolate	present	present	present	present	present	present	present	present
2103	Campylobacter jejuni OXC7595	104	0021	absent	absent	24527	draft	clinical isolate	present	present	present	present	present	present	present	present
2104	Campylobacter jejuni OXC7596	19	0021	full-length	full-length	24528	draft	clinical isolate	present	present	present	present	present	present	present	present
2109	Campylobacter jejuni OXC7603	53	0021	full-length	full-length	24534	draft	clinical isolate	present	present	present	present	present	present	present	present
2111	Campylobacter jejuni OXC7606	50	0021	full-length	full-length	24536	draft	clinical isolate	present	present	present	present	present	present	present	present
2113	Campylobacter jejuni OXC7608	21	0021	full-length	full-length	24538	draft	clinical isolate	present	present	present	present	present	present	present	present
2115	Campylobacter jejuni OXC7613	50	0021	full-length	full-length	24542	draft	clinical isolate	present	present	present	present	present	present	present	present
2116	Campylobacter jejuni OXC7614	50	0021	full-length	full-length	24543	draft	clinical isolate	present	present	present	present	present	present	present	present
2122	Campylobacter jejuni OXC7624	21	0021	full-length	full-length	24553	draft	clinical isolate	present	present	present	present	present	present	present	present
2125	Campylobacter jejuni OXC7627	50	0021	full-length	full-length	24556	draft	clinical isolate	present	present	present	present	present	present	present	present
2128	Campylobacter jejuni OXC7631	21	0021	full-length	full-length	24560	draft	clinical isolate	present	present	present	present	present	present	present	present
2133	Campylobacter jejuni OXC7637	50	0021	full-length	full-length	24566	draft	clinical isolate	present	present	present	present	present	present	present	present
2135	Campylobacter jejuni OXC7639	50	0021	full-length	full-length	24568	draft	clinical isolate	present	present	present	present	present	present	present	present
2140	Campylobacter jejuni OXC7764	21	0021	full-length	full-length	24573	draft	clinical isolate	present	present	present	present	present	present	present	present
2151	Campylobacter jejuni OXC7778	3633	0021	full-length	full-length	24585	draft	clinical isolate	present	present	present	present	present	present	present	present
2164	Campylobacter jejuni OXC7797	47	0021	full-length	full-length	24598	draft	clinical isolate	present	present	present	present	present	present	present	present
2172	Campylobacter jejuni OXC7810	50	0021	full-length	full-length	24608	draft	clinical isolate	present	present	present	present	present	present	present	present
2177	Campylobacter jejuni OXC7815	47	0021	full-length	full-length	24613	draft	clinical isolate	present	present	present	present	present	present	present	present
2192	Campylobacter jejuni OXC7835	50	0021	full-length	full-length	24632	draft	clinical isolate	present	present	present	present	present	present	present	present
2193	Campylobacter jejuni OXC7836	50	0021	full-length	full-length	24633	draft	clinical isolate	present	present	present	present	present	present	present	present
2194	Campylobacter jejuni OXC7837	50	0021	full-length	full-length	24634	draft	clinical isolate	present	present	present	present	present	present	present	present
2197	Campylobacter jejuni OXC7841	883	0021	full-length	full-length	24638	draft	clinical isolate	present	present	present	present	present	present	present	present
2200	Campylobacter jejuni OXC7845	50	0021	full-length	full-length	24642	draft	clinical isolate	present	present	present	present	present	present	present	present
2212	Campylobacter jejuni OXC4973	53	0021	full-length	full-length	24664	draft	clinical isolate	present	present	present	present	present	present	present	present
2221	Campylobacter jejuni OXC4990	2135	0021	full-length	absent	24673	draft	clinical isolate	present	present	present	present	present	present	present	present
2226	Campylobacter jejuni OXC5002	2135	0021	full-length	absent	24679	draft	clinical isolate	present	present	present	present	present	present	present	present
2228	Campylobacter jejuni OXC5004	2135	0021	full-length	absent	24681	draft	clinical isolate	present	present	present	present	present	present	present	present
2231	Campylobacter jejuni OXC5010	50	0021	full-length	full-length	24684	draft	clinical isolate	present	present	present	present	present	present	present	present
2237	Campylobacter jejuni OXC5020	1519	0021	N-term truncated	full-length	24690	draft	clinical isolate	present	present	present	present	present	present	present	present
2252	Campylobacter jejuni OXC5039	2135	0021	full-length	absent	24705	draft	clinical isolate	present	present	present	present	present	present	present	present
2254	Campylobacter jejuni OXC5043	19	0021	full-length	full-length	24707	draft	clinical isolate	present	present	present	present	present	present	present	present
2255	Campylobacter jejuni OXC5045	50	0021	full-length	absent	24708	draft	clinical isolate	present	present	present	present	present	present	present	present
2266	Campylobacter jejuni OXC5063	21	0021	full-length	full-length	24719	draft	clinical isolate	present	present	present	present	present	present	present	present
2268	Campylobacter jejuni OXC5067	2135	0021	full-length	absent	24721	draft	clinical isolate	present	present	present	present	present	present	present	present
2272	Campylobacter jejuni OXC5081	19	0021	full-length	full-length	24725	draft	clinical isolate	present	present	present	present	present	present	present	present
2273	Campylobacter jejuni OXC5082	21	0021	full-length	N-term truncated	24726	draft	clinical isolate	present	present	present	present	present	present	present	present
2280	Campylobacter jejuni OXC5094	50	0021	full-length	full-length	24733	draft	clinical isolate	present	present	present	present	present	present	present	present
2282	Campylobacter jejuni OXC5102	21	0021	full-length	full-length	24735	draft	clinical isolate	present	present	present	present	present	present	present	present
2283	Campylobacter jejuni OXC5104	53	0021	full-length	full-length	24736	draft	clinical isolate	present	present	present	present	present	present	present	present
2285	Campylobacter jejuni OXC5110	21	0021	full-length	full-length	24738	draft	clinical isolate	present	present	present	present	present	present	present	present
2287	Campylobacter jejuni OXC5112	21	0021	full-length	full-length	24740	draft	clinical isolate	present	present	present	present	present	present	present	present
2288	Campylobacter jejuni OXC5117	2135	0021	full-length	absent	24741	draft	clinical isolate	present	present	present	present	present	present	present	present
2289	Campylobacter jejuni OXC5118	21	0021	full-length	full-length	24742	draft	clinical isolate	present	present	present	present	present	present	present	present
2293	Campylobacter jejuni OXC5124	21	0021	full-length	full-length	24746	draft	clinical isolate	present	present	present	present	present	present	present	present
2294	Campylobacter jejuni OXC5125	4526	0021	full-length	full-length	24747	draft	clinical isolate	present	present	present	present	present	present	present	present
2295	Campylobacter jejuni OXC5126	4526	0021	full-length	full-length	24748	draft	clinical isolate	present	present	present	present	present	present	present	present
2296	Campylobacter jejuni OXC5127	148	0021	full-length	full-length	24749	draft	clinical isolate	present	present	present	present	present	present	present	present
2300	Campylobacter jejuni OXC5131	50	0021	full-length	full-length	24753	draft	clinical isolate	present	present	present	present	present	present	present	present
2301	Campylobacter jejuni OXC5132	883	0021	full-length	full-length	24754	draft	clinical isolate	present	present	present	present	present	present	present	present
2302	Campylobacter jejuni OXC5133	883	0021	full-length	full-length	24755	draft	clinical isolate	present	present	present	present	present	present	present	present
2308	Campylobacter jejuni OXC5147	21	0021	full-length	full-length	24762	draft	clinical isolate	present	present	present	present	present	present	present	present
2309	Campylobacter jejuni OXC5149	21	0021	full-length	full-length	24763	draft	clinical isolate	present	present	present	present	present	present	present	present
2313	Campylobacter jejuni OXC5166	21	0021	full-length	full-length	24767	draft	clinical isolate	present	present	present	present	present	present	present	present
2315	Campylobacter jejuni OXC5168	262	0021	full-length	full-length	24769	draft	clinical isolate	present	present	present	present	present	present	present	present
2316	Campylobacter jejuni OXC5169	50	0021	full-length	full-length	24770	draft	clinical isolate	present	present	present	present	present	present	present	present
2326	Campylobacter jejuni OXC5184	21	0021	full-length	full-length	24780	draft	clinical isolate	present	present	present	present	present	present	present	present
2327	Campylobacter jejuni OXC5185	21	0021	full-length	full-length	24781	draft	clinical isolate	present	present	present	present	present	present	present	present
2330	Campylobacter jejuni OXC5189	21	0021	full-length	full-length	24784	draft	clinical isolate	present	present	present	present	present	present	present	present
2331	Campylobacter jejuni OXC5190	883	0021	full-length	full-length	24785	draft	clinical isolate	present	present	present	present	present	present	present	present
2338	Campylobacter jejuni OXC5200	21	0021	full-length	full-length	24792	draft	clinical isolate	present	present	present	present	present	present	present	present
2339	Campylobacter jejuni OXC5203	21	0021	full-length	full-length	24793	draft	clinical isolate	present	present	present	present	present	present	present	present
2349	Campylobacter jejuni OXC5218	53	0021	full-length	full-length	24805	draft	clinical isolate	present	present	present	present	present	present	present	present
2350	Campylobacter jejuni OXC5219	53	0021	full-length	full-length	24806	draft	clinical isolate	present	present	present	present	present	present	present	present
2351	Campylobacter jejuni OXC5220	21	0021	full-length	full-length	24807	draft	clinical isolate	present	present	present	present	present	present	present	present
2352	Campylobacter jejuni OXC5221	53	0021	full-length	full-length	24808	draft	clinical isolate	present	present	present	present	present	present	present	present
2359	Campylobacter jejuni OXC5229	2135	0021	full-length	absent	24815	draft	clinical isolate	present	present	present	present	present	present	present	present
2360	Campylobacter jejuni OXC5230	19	0021	full-length	full-length	24816	draft	clinical isolate	present	present	present	present	present	present	present	present
2366	Campylobacter jejuni OXC5239	21	0021	full-length	full-length	24822	draft	clinical isolate	present	present	present	present	present	present	present	present
2373	Campylobacter jejuni OXC5251	190	0021	full-length	full-length	24830	draft	clinical isolate	present	present	present	present	present	present	present	present
2377	Campylobacter jejuni OXC5260	1519	0021	N-term truncated	full-length	24837	draft	clinical isolate	present	present	present	present	present	present	present	present
2386	Campylobacter jejuni OXC5298	21	0021	full-length	full-length	24846	draft	clinical isolate	present	present	present	present	present	present	present	present
2390	Campylobacter jejuni OXC7641	50	0021	full-length	full-length	24898	draft	clinical isolate	present	present	present	present	present	present	present	present
2394	Campylobacter jejuni OXC7645	50	0021	full-length	full-length	24902	draft	clinical isolate	present	present	present	present	present	present	present	present
2399	Campylobacter jejuni OXC7656	3853	0021	full-length	full-length	24911	draft	clinical isolate	present	present	present	present	present	present	present	present
2400	Campylobacter jejuni OXC7657	50	0021	full-length	full-length	24912	draft	clinical isolate	present	present	present	present	present	present	present	present
2403	Campylobacter jejuni OXC7660	50	0021	full-length	full-length	24915	draft	clinical isolate	present	present	present	present	present	present	present	present
2410	Campylobacter jejuni OXC7667	21	0021	full-length	full-length	24922	draft	clinical isolate	present	present	present	present	present	present	present	present
2412	Campylobacter jejuni OXC7669	50	0021	full-length	full-length	24924	draft	clinical isolate	present	present	present	present	present	present	present	present
2413	Campylobacter jejuni OXC7670	50	0021	full-length	full-length	24925	draft	clinical isolate	present	present	present	present	present	present	present	present
2414	Campylobacter jejuni OXC7672	21	0021	full-length	full-length	24926	draft	clinical isolate	present	present	present	present	present	present	present	present
2419	Campylobacter jejuni OXC7677	3853	0021	full-length	full-length	24931	draft	clinical isolate	present	present	present	present	present	present	present	present
2425	Campylobacter jejuni OXC7686	21	0021	full-length	full-length	24937	draft	clinical isolate	present	present	present	present	present	present	present	present
2428	Campylobacter jejuni OXC7693	21	0021	full-length	full-length	24941	draft	clinical isolate	present	present	present	present	present	present	present	present
2429	Campylobacter jejuni OXC7695	50	0021	full-length	full-length	24943	draft	clinical isolate	present	present	present	present	present	present	present	present
2433	Campylobacter jejuni OXC7699	50	0021	full-length	full-length	24947	draft	clinical isolate	present	present	present	present	present	present	present	present
2434	Campylobacter jejuni OXC7700	21	0021	full-length	full-length	24948	draft	clinical isolate	present	present	present	present	present	present	present	present
2441	Campylobacter jejuni OXC7716	50	0021	full-length	full-length	24958	draft	clinical isolate	present	present	present	present	present	present	present	present
2443	Campylobacter jejuni OXC7718	21	0021	full-length	full-length	24960	draft	clinical isolate	present	present	present	present	present	present	present	present
2445	Campylobacter jejuni OXC7720	50	0021	full-length	absent	24962	draft	clinical isolate	present	present	present	present	present	present	present	present
2449	Campylobacter jejuni OXC7726	19	0021	full-length	full-length	24967	draft	clinical isolate	present	present	present	present	present	present	present	present
2452	Campylobacter jejuni OXC7731	3853	0021	full-length	full-length	24970	draft	clinical isolate	present	present	present	present	present	present	present	present
2462	Campylobacter jejuni OXC7746	50	0021	full-length	full-length	24981	draft	clinical isolate	present	present	present	present	present	present	present	present
2464	Campylobacter jejuni OXC7748	19	0021	full-length	full-length	24983	draft	clinical isolate	present	present	present	present	present	present	present	present
2470	Campylobacter jejuni OXC7854	50	0021	full-length	full-length	24989	draft	clinical isolate	present	present	present	present	present	present	present	present
2472	Campylobacter jejuni OXC7856	21	0021	full-length	full-length	24991	draft	clinical isolate	present	present	present	present	present	present	present	present
2478	Campylobacter jejuni OXC7866	50	0021	full-length	full-length	25001	draft	clinical isolate	present	present	present	present	present	present	present	present
2479	Campylobacter jejuni OXC7867	50	0021	full-length	full-length	25002	draft	clinical isolate	present	present	present	present	present	present	present	present
2483	Campylobacter jejuni OXC7871	50	0021	full-length	full-length	25006	draft	clinical isolate	present	present	present	present	present	present	present	present
2492	Campylobacter jejuni OXC7887	19	0021	full-length	N-term truncated	25018	draft	clinical isolate	present	present	present	present	present	present	present	present
2496	Campylobacter jejuni OXC7892	6891	0021	N-term truncated	C-term truncated	25023	draft	clinical isolate	present	present	present	present	present	present	present	present
2499	Campylobacter jejuni OXC7896	6892	0021	full-length	full-length	25027	draft	clinical isolate	present	present	present	present	present	present	present	present
2500	Campylobacter jejuni OXC7897	19	0021	full-length	full-length	25028	draft	clinical isolate	present	present	present	present	present	present	present	present
2507	Campylobacter jejuni OXC7905	21	0021	full-length	full-length	25036	draft	clinical isolate	present	present	present	present	present	present	present	present
2509	Campylobacter jejuni OXC7910	53	0021	full-length	full-length	25040	draft	clinical isolate	present	present	present	present	present	present	present	present
2513	Campylobacter jejuni OXC7915	21	0021	full-length	full-length	25045	draft	clinical isolate	present	present	present	present	present	present	present	present
2517	Campylobacter jejuni OXC7919	21	0021	full-length	full-length	25049	draft	clinical isolate	present	present	present	present	present	present	present	present
2520	Campylobacter jejuni OXC7924	21	0021	full-length	full-length	25053	draft	clinical isolate	present	present	present	present	present	present	present	present
2521	Campylobacter jejuni OXC7926	19	0021	full-length	full-length	25055	draft	clinical isolate	present	present	present	present	present	present	present	present
2522	Campylobacter jejuni OXC7927	21	0021	full-length	full-length	25056	draft	clinical isolate	present	present	present	present	present	present	present	present
2524	Campylobacter jejuni OXC7929	19	0021	full-length	full-length	25058	draft	clinical isolate	present	present	present	present	present	present	present	present
2551	Campylobacter jejuni OXC4930	50	0021	full-length	full-length	25093	draft	clinical isolate	present	present	present	present	present	present	present	present
2561	Campylobacter jejuni OXC5624	982	0021	full-length	full-length	25103	draft	clinical isolate	present	present	present	present	present	present	present	present
2566	Campylobacter jejuni OXC7602	21	0021	full-length	full-length	25108	draft	clinical isolate	present	present	present	present	present	present	present	present
2567	Campylobacter jejuni OXC7610	21	0021	full-length	full-length	25109	draft	clinical isolate	present	present	present	present	present	present	present	present
2568	Campylobacter jejuni OXC7758	21	0021	full-length	full-length	25110	draft	clinical isolate	present	present	present	present	present	present	present	present
2569	Campylobacter jejuni OXC7801	21	0021	full-length	full-length	25111	draft	clinical isolate	present	present	present	present	present	present	present	present
2570	Campylobacter jejuni OXC7805	50	0021	full-length	full-length	25112	draft	clinical isolate	present	present	present	present	present	present	present	present
2575	Campylobacter jejuni OXC7930	50	0021	full-length	absent	25117	draft	clinical isolate	present	present	present	present	present	present	present	present
2581	Campylobacter jejuni BID1NL	21	0021	full-length	full-length	25123	draft	unknown	present	present	present	present	present	present	present	present
2583	Campylobacter jejuni CAMSA354_rr	21	0021	full-length	full-length	25348	draft	unknown	present	present	present	present	present	present	present	present
2584	Campylobacter jejuni CAMSA2033_rr	21	0021	full-length	full-length	25349	draft	unknown	present	present	present	present	present	present	present	present
2585	Campylobacter jejuni CAMSA2099_rr	21	0021	full-length	full-length	25350	draft	unknown	present	present	present	present	present	present	present	present
2586	Campylobacter jejuni CAMSA2112_rr	21	0021	full-length	full-length	25351	draft	unknown	present	present	present	present	present	present	present	present
2588	Campylobacter jejuni CAMSA2200_rr	21	0021	full-length	full-length	25353	draft	unknown	present	present	present	present	present	present	present	present
2589	Campylobacter jejuni CAMSA3632_rr	21	0021	full-length	full-length	25354	draft	unknown	present	present	present	present	present	present	present	present
2590	Campylobacter jejuni CAMSA3665_rr	21	0021	full-length	full-length	25355	draft	unknown	present	present	present	present	present	present	present	present
2591	Campylobacter jejuni CAMSA3681_rr	21	0021	full-length	full-length	25356	draft	unknown	present	present	present	present	present	present	present	present
2592	Campylobacter jejuni CAMSA3741_rr	21	0021	full-length	full-length	25357	draft	unknown	present	present	present	present	present	present	present	present
2593	Campylobacter jejuni CAMSA3802_rr	21	0021	full-length	full-length	25358	draft	unknown	present	present	present	present	present	present	present	present
2594	Campylobacter jejuni CAMSA3837_rr	21	0021	full-length	full-length	25359	draft	unknown	present	present	present	present	present	present	present	present
2596	Campylobacter jejuni CAMSA3845_rr	21	0021	full-length	full-length	25361	draft	unknown	present	present	present	present	present	present	present	present
2597	Campylobacter jejuni CAMSA3914_rr	21	0021	full-length	full-length	25362	draft	unknown	present	present	present	present	present	present	present	present
2598	Campylobacter jejuni CAMSA3916_rr	21	0021	full-length	full-length	25363	draft	unknown	present	present	present	present	present	present	present	present
2600	Campylobacter jejuni CAMSA4031_rr	21	0021	full-length	full-length	25365	draft	unknown	present	present	present	present	present	present	present	present
2601	Campylobacter jejuni CAMSA4124_rr	21	0021	full-length	full-length	25366	draft	unknown	present	present	present	present	present	present	present	present
2602	Campylobacter jejuni CAMSA4186_rr	21	0021	full-length	full-length	25367	draft	unknown	present	present	present	present	present	present	present	present
2603	Campylobacter jejuni CAMSA4196_rr	21	0021	full-length	full-length	25368	draft	unknown	present	present	present	present	present	present	present	present
2604	Campylobacter jejuni CAMSA4221_rr	21	0021	full-length	full-length	25369	draft	unknown	present	present	present	present	present	present	present	present
2608	Campylobacter jejuni OXC7954	21	0021	full-length	full-length	25374	draft	clinical isolate	present	present	present	present	present	present	present	present
2610	Campylobacter jejuni OXC7957	21	0021	full-length	full-length	25376	draft	clinical isolate	present	present	present	present	present	present	present	present
2612	Campylobacter jejuni OXC7960	19	0021	full-length	full-length	25378	draft	clinical isolate	present	present	present	present	present	present	present	present
2615	Campylobacter jejuni OXC7966	50	0021	full-length	full-length	25381	draft	clinical isolate	present	present	present	present	present	present	present	present
2618	Campylobacter jejuni OXC7969	21	0021	full-length	full-length	25384	draft	clinical isolate	present	present	present	present	present	present	present	present
2622	Campylobacter jejuni OXC7973	44	0021	full-length	full-length	25388	draft	clinical isolate	present	present	present	present	present	present	present	present
2625	Campylobacter jejuni OXC7976	21	0021	full-length	full-length	25391	draft	clinical isolate	present	present	present	present	present	present	present	present
2629	Campylobacter jejuni OXC7981	6892	0021	full-length	full-length	25395	draft	clinical isolate	present	present	present	present	present	present	present	present
2635	Campylobacter jejuni OXC7997	2782	0021	full-length	absent	25404	draft	clinical isolate	present	present	present	present	present	present	present	present
2636	Campylobacter jejuni OXC7523	19	0021	full-length	full-length	25405	draft	clinical isolate	present	present	present	present	present	present	present	present
2639	Campylobacter jejuni OXC8022	50	0021	full-length	absent	25409	draft	clinical isolate	present	present	present	present	present	present	present	present
2654	Campylobacter jejuni OXC8085	262	0021	full-length	full-length	25424	draft	clinical isolate	present	present	present	present	present	present	present	present
2660	Campylobacter jejuni OXC8106	53	0021	full-length	full-length	25430	draft	clinical isolate	present	present	present	present	present	present	present	present
2661	Campylobacter jejuni OXC8115	21	0021	full-length	full-length	25431	draft	clinical isolate	present	present	present	present	present	present	present	present
2662	Campylobacter jejuni OXC8116	21	0021	full-length	full-length	25432	draft	clinical isolate	present	present	present	present	present	present	present	present
2665	Campylobacter jejuni OXC8145	21	0021	full-length	full-length	25435	draft	clinical isolate	present	present	present	present	present	present	present	present
2668	Campylobacter jejuni OXC8162	21	0021	full-length	full-length	25438	draft	clinical isolate	present	present	present	present	present	present	present	present
2671	Campylobacter jejuni OXC8171	53	0021	full-length	full-length	25441	draft	clinical isolate	present	present	present	present	present	present	present	present
2687	Campylobacter jejuni OXC8129	21	0021	full-length	full-length	25460	draft	clinical isolate	present	present	present	present	present	present	present	present
2689	Campylobacter jejuni OXC8132	883	0021	full-length	full-length	25462	draft	clinical isolate	present	present	present	present	present	present	present	present
2691	Campylobacter jejuni OXC8138	50	0021	full-length	full-length	25464	draft	clinical isolate	present	present	present	present	present	present	present	present
2703	Campylobacter jejuni OXC7958	50	0021	full-length	full-length	25478	draft	clinical isolate	present	present	present	present	present	present	present	present
2704	Campylobacter jejuni OXC7961	50	0021	full-length	absent	25479	draft	clinical isolate	present	present	present	present	present	present	present	present
2707	Campylobacter jejuni OXC7990	21	0021	full-length	full-length	25482	draft	clinical isolate	present	present	present	present	present	present	present	present
2713	Campylobacter jejuni OXC8004	5727	0021	full-length	full-length	25488	draft	clinical isolate	present	present	present	present	present	present	present	present
2719	Campylobacter jejuni OXC8019	21	0021	full-length	full-length	25494	draft	clinical isolate	present	present	present	present	present	present	present	present
2720	Campylobacter jejuni OXC8025	21	0021	full-length	full-length	25496	draft	clinical isolate	present	present	present	present	present	present	present	present
2725	Campylobacter jejuni OXC8033	21	0021	full-length	full-length	25502	draft	clinical isolate	present	present	present	present	present	present	present	present
2726	Campylobacter jejuni OXC8035	5018	0021	full-length	full-length	25503	draft	clinical isolate	present	present	present	present	present	present	present	present
2727	Campylobacter jejuni OXC8038	883	0021	full-length	full-length	25504	draft	clinical isolate	present	present	present	present	present	present	present	present
2734	Campylobacter jejuni OXC8063	50	0021	full-length	full-length	25513	draft	clinical isolate	present	present	present	present	present	present	present	present
2738	Campylobacter jejuni OXC8077	21	0021	full-length	full-length	25517	draft	clinical isolate	present	present	present	present	present	present	present	present
2741	Campylobacter jejuni OXC8082	50	0021	full-length	full-length	25520	draft	clinical isolate	present	present	present	present	present	present	present	present
2746	Campylobacter jejuni OXC8099	50	0021	full-length	full-length	25527	draft	clinical isolate	present	present	present	present	present	present	present	present
2749	Campylobacter jejuni OXC8103	50	0021	full-length	full-length	25530	draft	clinical isolate	present	present	present	present	present	present	present	present
2750	Campylobacter jejuni OXC8107	53	0021	full-length	full-length	25532	draft	clinical isolate	present	present	present	present	present	present	present	present
2759	Campylobacter jejuni OXC8163	21	0021	full-length	full-length	25543	draft	clinical isolate	present	present	present	present	present	present	present	present
2769	Campylobacter jejuni OXC7651	21	0021	full-length	full-length	25555	draft	clinical isolate	present	present	present	present	present	present	present	present
2773	Campylobacter jejuni OXC8133	883	0021	full-length	full-length	25560	draft	clinical isolate	present	present	present	present	present	present	present	present
2774	Campylobacter jejuni OXC5220_R	21	0021	full-length	full-length	25561	draft	clinical isolate	present	present	present	present	present	present	present	present
2776	Campylobacter jejuni OXC4961	262	0021	full-length	full-length	25564	draft	clinical isolate	present	present	present	present	present	present	present	present
2778	Campylobacter jejuni OXC5311	53	0021	full-length	full-length	25566	draft	clinical isolate	present	present	present	present	present	present	present	present
2781	Campylobacter jejuni OXC7949	50	0021	full-length	full-length	25569	draft	clinical isolate	present	present	present	present	present	present	present	present
2785	Campylobacter jejuni OXC7955	6894	0021	full-length	full-length	25573	draft	clinical isolate	present	present	present	present	present	present	present	present
2796	Campylobacter jejuni OXC8015	50	0021	full-length	full-length	25585	draft	clinical isolate	present	present	present	present	present	present	present	present
2800	Campylobacter jejuni OXC8034	5018	0021	full-length	full-length	25591	draft	clinical isolate	present	present	present	present	present	present	present	present
2820	Campylobacter jejuni OXC8111	21	0021	full-length	full-length	25616	draft	clinical isolate	present	present	present	present	present	present	present	present
2823	Campylobacter jejuni OXC7434	21	0021	full-length	full-length	25621	draft	clinical isolate	present	present	present	present	present	present	present	present
2825	Campylobacter jejuni OXC7460	21	0021	full-length	full-length	25623	draft	clinical isolate	present	present	present	present	present	present	present	present
2827	Campylobacter jejuni OXC7688	21	0021	full-length	full-length	25627	draft	clinical isolate	present	present	present	present	present	present	present	present
2828	Campylobacter jejuni OXC7691	21	0021	full-length	full-length	25628	draft	clinical isolate	present	present	present	present	present	present	present	present
2830	Campylobacter jejuni OXC7729	21	0021	full-length	full-length	25630	draft	clinical isolate	present	present	present	present	present	present	present	present
2838	Campylobacter jejuni OXC8183	50	0021	full-length	full-length	25645	draft	clinical isolate	present	present	present	present	present	present	present	present
2847	Campylobacter jejuni OXC4624	21	0021	full-length	full-length	25655	draft	clinical isolate	present	present	present	present	present	present	present	present
2850	Campylobacter jejuni E60490	50	0021	full-length	full-length	25854	draft	bovine	present	present	present	present	present	present	present	present
2856	Campylobacter jejuni Dg326	21	0021	full-length	full-length	25940	draft	other animal	present	present	present	present	present	present	present	present
2866	Campylobacter jejuni Dg14b	21	0021	full-length	full-length	25951	draft	other animal	present	present	present	present	present	present	present	present
2877	Campylobacter jejuni Dg7a	21	0021	full-length	full-length	25965	draft	other animal	present	present	present	present	present	present	present	present
2883	Campylobacter jejuni Dg16b	21	0021	full-length	full-length	25973	draft	other animal	present	present	present	present	present	present	present	present
2900	Campylobacter jejuni Dg361	21	0021	full-length	full-length	25994	draft	other animal	present	present	present	present	present	present	present	present
2909	Campylobacter jejuni Dg311	53	0021	full-length	full-length	26006	draft	other animal	present	present	present	present	present	present	present	present
2941	Campylobacter jejuni Dg370	50	0021	full-length	full-length	26041	draft	other animal	present	present	present	present	present	present	present	present
2946	Campylobacter jejuni Dg375	19	0021	full-length	full-length	26048	draft	other animal	present	present	present	present	present	present	present	present
2957	Campylobacter jejuni Dg194	21	0021	full-length	full-length	26061	draft	other animal	present	present	present	present	present	present	present	present
2962	Campylobacter jejuni Dg328	21	0021	full-length	full-length	26066	draft	other animal	present	present	present	present	present	present	present	present
2965	Campylobacter jejuni OXC7714	50	0021	full-length	full-length	27866	draft	clinical isolate	present	present	present	present	present	present	present	present
2967	Campylobacter jejuni OXC7740	50	0021	full-length	full-length	27868	draft	clinical isolate	present	present	present	present	present	present	present	present
2968	Campylobacter jejuni OXC7753	50	0021	full-length	full-length	27869	draft	clinical isolate	present	present	present	present	present	present	present	present
2981	Campylobacter jejuni OXC7804	50	0021	full-length	full-length	27884	draft	clinical isolate	present	present	present	present	present	present	present	present
2985	Campylobacter jejuni OXC8139	262	0021	full-length	full-length	27888	draft	clinical isolate	present	present	present	present	present	present	present	present
2986	Campylobacter jejuni OXC8184	266	0021	full-length	full-length	27889	draft	clinical isolate	present	present	present	present	present	present	present	present
2988	Campylobacter jejuni OXC8186	21	0021	full-length	full-length	27891	draft	clinical isolate	present	present	present	present	present	present	present	present
2992	Campylobacter jejuni OXC8190	19	0021	full-length	full-length	27895	draft	clinical isolate	present	present	present	present	present	present	present	present
2994	Campylobacter jejuni OXC8192	50	0021	full-length	full-length	27897	draft	clinical isolate	present	present	present	present	present	present	present	present
2999	Campylobacter jejuni OXC8197	50	0021	full-length	full-length	27902	draft	clinical isolate	present	present	present	present	present	present	present	present
3000	Campylobacter jejuni OXC8198	6983	0021	full-length	full-length	27903	draft	clinical isolate	present	present	present	present	present	present	present	present
3001	Campylobacter jejuni OXC8200	21	0021	full-length	full-length	27905	draft	clinical isolate	present	present	present	present	present	present	present	present
3003	Campylobacter jejuni OXC8202	21	0021	full-length	full-length	27907	draft	clinical isolate	present	present	present	present	present	present	present	present
3020	Campylobacter jejuni OXC8227	50	0021	full-length	full-length	27929	draft	clinical isolate	present	present	present	present	present	present	present	present
3023	Campylobacter jejuni OXC8230	50	0021	full-length	full-length	27932	draft	clinical isolate	present	present	present	present	present	present	present	present
3024	Campylobacter jejuni OXC8231	50	0021	full-length	full-length	27933	draft	clinical isolate	present	present	present	present	present	present	present	present
3026	Campylobacter jejuni OXC8233	21	0021	full-length	full-length	27935	draft	clinical isolate	present	present	present	present	present	present	present	present
3027	Campylobacter jejuni OXC8234	21	0021	full-length	full-length	27936	draft	clinical isolate	present	present	present	present	present	present	present	present
3031	Campylobacter jejuni OXC8241	53	0021	full-length	full-length	27941	draft	clinical isolate	present	present	present	present	present	present	present	present
3039	Campylobacter jejuni OXC8254	50	0021	full-length	full-length	27952	draft	clinical isolate	present	present	present	present	present	present	present	present
3042	Campylobacter jejuni OXC8257	50	0021	full-length	full-length	27955	draft	clinical isolate	present	present	present	present	present	present	present	present
3044	Campylobacter jejuni OXC8262	21	0021	full-length	full-length	27958	draft	clinical isolate	present	present	present	present	present	present	present	present
3046	Campylobacter jejuni OXC8264	50	0021	full-length	full-length	27960	draft	clinical isolate	present	present	present	present	present	present	present	present
3049	Campylobacter jejuni OXC8269	19	0021	full-length	full-length	27963	draft	clinical isolate	present	present	present	present	present	present	present	present
3051	Campylobacter jejuni OXC8273	3574	0021	full-length	full-length	27966	draft	clinical isolate	present	present	present	present	present	present	present	present
3055	Campylobacter jejuni OXC8278	50	0021	full-length	full-length	27971	draft	clinical isolate	present	present	present	present	present	present	present	present
3056	Campylobacter jejuni OXC8279	21	0021	full-length	full-length	27972	draft	clinical isolate	present	present	present	present	present	present	present	present
3058	Campylobacter jejuni OXC8282	50	0021	full-length	full-length	27974	draft	clinical isolate	present	present	present	present	present	present	present	present
3066	Campylobacter jejuni OXC8291	50	0021	full-length	full-length	27982	draft	clinical isolate	present	present	present	present	present	present	present	present
3069	Campylobacter jejuni OXC8296	50	0021	full-length	full-length	27987	draft	clinical isolate	present	present	present	present	present	present	present	present
3074	Campylobacter jejuni OXC8301	50	0021	full-length	full-length	27992	draft	clinical isolate	present	present	present	present	present	present	present	present
3075	Campylobacter jejuni OXC8302	50	0021	full-length	full-length	27993	draft	clinical isolate	present	present	present	present	present	present	present	present
3085	Campylobacter jejuni OXC8312	21	0021	full-length	full-length	28003	draft	clinical isolate	present	present	present	present	present	present	present	present
3093	Campylobacter jejuni OXC8320	50	0021	full-length	full-length	28011	draft	clinical isolate	present	present	present	present	present	present	present	present
3098	Campylobacter jejuni OXC8325	50	0021	full-length	full-length	28016	draft	clinical isolate	present	present	present	present	present	present	present	present
3099	Campylobacter jejuni OXC8326	44	0021	full-length	absent	28017	draft	clinical isolate	present	present	present	present	present	present	present	present
3100	Campylobacter jejuni OXC8327	53	0021	full-length	full-length	28018	draft	clinical isolate	present	present	present	present	present	present	present	present
3103	Campylobacter jejuni OXC8330	53	0021	full-length	full-length	28021	draft	clinical isolate	present	present	present	present	present	present	present	present
3104	Campylobacter jejuni OXC8331	50	0021	full-length	full-length	28022	draft	clinical isolate	present	present	present	present	present	present	present	present
3108	Campylobacter jejuni OXC8335	50	0021	full-length	full-length	28026	draft	clinical isolate	present	present	present	present	present	present	present	present
3110	Campylobacter jejuni OXC8337	53	0021	full-length	full-length	28028	draft	clinical isolate	present	present	present	present	present	present	present	present
3111	Campylobacter jejuni OXC8338	141	0021	full-length	full-length	28029	draft	clinical isolate	present	present	present	present	present	present	present	present
3114	Campylobacter jejuni OXC8342	50	0021	full-length	full-length	28033	draft	clinical isolate	present	present	present	present	present	present	present	present
3118	Campylobacter jejuni OXC8346	19	0021	full-length	full-length	28037	draft	clinical isolate	present	present	present	present	present	present	present	present
3121	Campylobacter jejuni OXC8350	21	0021	full-length	full-length	28040	draft	clinical isolate	present	present	present	present	present	present	present	present
3123	Campylobacter jejuni OXC8352	53	0021	full-length	full-length	28042	draft	clinical isolate	present	present	present	present	present	present	present	present
3128	Campylobacter jejuni OXC8359	50	0021	full-length	full-length	28047	draft	clinical isolate	present	present	present	present	present	present	present	present
3135	Campylobacter jejuni OXC8367	50	0021	full-length	absent	28054	draft	clinical isolate	present	present	present	present	present	present	present	present
3141	Campylobacter jejuni OXC8045R	19	0021	full-length	full-length	28558	draft	clinical isolate	present	present	present	present	present	present	present	present
3144	Campylobacter jejuni OXC8245	21	0021	full-length	full-length	28561	draft	clinical isolate	present	present	present	present	present	present	present	present
3145	Campylobacter jejuni OXC8270	19	0021	full-length	full-length	28562	draft	clinical isolate	present	present	present	present	present	present	present	present
3150	Campylobacter jejuni OXC8364	50	0021	full-length	full-length	28567	draft	clinical isolate	present	present	present	present	present	present	present	present
3152	Campylobacter jejuni OXC8368	50	0021	full-length	full-length	28569	draft	clinical isolate	present	present	present	present	present	present	present	present
3155	Campylobacter jejuni OXC8379	50	0021	full-length	full-length	28572	draft	clinical isolate	present	present	present	present	present	present	present	present
3157	Campylobacter jejuni OXC8381	50	0021	full-length	full-length	28574	draft	clinical isolate	present	present	present	present	present	present	present	present
3160	Campylobacter jejuni OXC8384	21	0021	full-length	full-length	28577	draft	clinical isolate	present	present	present	present	present	present	present	present
3169	Campylobacter jejuni OXC8394	53	0021	full-length	full-length	28587	draft	clinical isolate	present	present	present	present	present	present	present	present
3171	Campylobacter jejuni OXC8396	53	0021	full-length	full-length	28589	draft	clinical isolate	present	present	present	present	present	present	present	present
3172	Campylobacter jejuni OXC8398	21	0021	full-length	full-length	28590	draft	clinical isolate	present	present	present	present	present	present	present	present
3174	Campylobacter jejuni OXC8400	21	0021	full-length	full-length	28592	draft	clinical isolate	present	present	present	present	present	present	present	present
3179	Campylobacter jejuni OXC8407	53	0021	full-length	full-length	28598	draft	clinical isolate	present	present	present	present	present	present	present	present
3183	Campylobacter jejuni OXC8411	53	0021	full-length	full-length	28602	draft	clinical isolate	present	present	present	present	present	present	present	present
3186	Campylobacter jejuni OXC8414	53	0021	full-length	full-length	28605	draft	clinical isolate	present	present	present	present	present	present	present	present
3189	Campylobacter jejuni OXC8418	21	0021	full-length	full-length	28609	draft	clinical isolate	present	present	present	present	present	present	present	present
3190	Campylobacter jejuni OXC8419	21	0021	full-length	full-length	28610	draft	clinical isolate	present	present	present	present	present	present	present	present
3192	Campylobacter jejuni OXC8421	21	0021	full-length	full-length	28612	draft	clinical isolate	present	present	present	present	present	present	present	present
3193	Campylobacter jejuni OXC8424	53	0021	full-length	full-length	28615	draft	clinical isolate	present	present	present	present	present	present	present	present
3195	Campylobacter jejuni OXC8427	50	0021	full-length	full-length	28618	draft	clinical isolate	present	present	present	present	present	present	present	present
3196	Campylobacter jejuni OXC8428	861	0021	full-length	full-length	28619	draft	clinical isolate	present	present	present	present	present	present	present	present
3203	Campylobacter jejuni OXC8436	19	0021	full-length	full-length	28627	draft	clinical isolate	present	present	present	present	present	present	present	present
3205	Campylobacter jejuni OXC8438	2135	0021	full-length	absent	28629	draft	clinical isolate	present	present	present	present	present	present	present	present
3210	Campylobacter jejuni OXC8443	5649	0021	absent	absent	28634	draft	clinical isolate	present	present	present	present	present	present	present	present
3214	Campylobacter jejuni OXC8449	53	0021	full-length	full-length	28640	draft	clinical isolate	present	present	present	present	present	present	present	present
3215	Campylobacter jejuni OXC8451	883	0021	full-length	full-length	28642	draft	clinical isolate	present	present	present	present	present	present	present	present
3219	Campylobacter jejuni OXC8455	50	0021	full-length	full-length	28646	draft	clinical isolate	present	present	present	present	present	present	present	present
3220	Campylobacter jejuni OXC8456	50	0021	full-length	full-length	28647	draft	clinical isolate	present	present	present	present	present	present	present	present
3221	Campylobacter jejuni OXC8457	50	0021	full-length	full-length	28648	draft	clinical isolate	present	present	present	present	present	present	present	present
3226	Campylobacter jejuni OXC8462	50	0021	full-length	full-length	28654	draft	clinical isolate	present	present	present	present	present	present	present	present
3236	Campylobacter jejuni OXC8472	50	0021	full-length	full-length	28665	draft	clinical isolate	present	present	present	present	present	present	present	present
3240	Campylobacter jejuni OXC8476	262	0021	full-length	full-length	28669	draft	clinical isolate	present	present	present	present	present	present	present	present
3242	Campylobacter jejuni OXC8478	50	0021	full-length	full-length	28671	draft	clinical isolate	present	present	present	present	present	present	present	present
3245	Campylobacter jejuni OXC8481	53	0021	full-length	full-length	28674	draft	clinical isolate	present	present	present	present	present	present	present	present
3252	Campylobacter jejuni OXC8489	53	0021	full-length	full-length	28681	draft	clinical isolate	present	present	present	present	present	present	present	present
3262	Campylobacter jejuni OXC8500	50	0021	full-length	full-length	28691	draft	clinical isolate	present	present	present	present	present	present	present	present
3263	Campylobacter jejuni OXC8501	50	0021	full-length	full-length	28692	draft	clinical isolate	present	present	present	present	present	present	present	present
3264	Campylobacter jejuni OXC8502	50	0021	full-length	full-length	28693	draft	clinical isolate	present	present	present	present	present	present	present	present
3266	Campylobacter jejuni OXC8505	53	0021	full-length	full-length	28696	draft	clinical isolate	present	present	present	present	present	present	present	present
3272	Campylobacter jejuni OXC8511	19	0021	full-length	C-term truncated	28702	draft	clinical isolate	present	present	present	present	present	present	present	present
3274	Campylobacter jejuni OXC8514	50	0021	full-length	full-length	28705	draft	clinical isolate	present	present	present	present	present	present	present	present
3280	Campylobacter jejuni OXC8520	21	0021	full-length	full-length	28711	draft	clinical isolate	present	present	present	present	present	present	present	present
3287	Campylobacter jejuni OXC8528	50	0021	full-length	full-length	28719	draft	clinical isolate	present	present	present	present	present	present	present	present
3288	Campylobacter jejuni OXC8529	262	0021	full-length	full-length	28720	draft	clinical isolate	present	present	present	present	present	present	present	present
3297	Campylobacter jejuni OXC8539	50	0021	full-length	full-length	28729	draft	clinical isolate	present	present	present	present	present	present	present	present
3299	Campylobacter jejuni OXC8541	50	0021	full-length	full-length	28731	draft	clinical isolate	present	present	present	present	present	present	present	present
3303	Campylobacter jejuni OXC8547	262	0021	full-length	full-length	28736	draft	clinical isolate	present	present	present	present	present	present	present	present
3304	Campylobacter jejuni OXC8549	21	0021	full-length	full-length	28738	draft	clinical isolate	present	present	present	present	present	present	present	present
3305	Campylobacter jejuni OXC8551	21	0021	full-length	full-length	28740	draft	clinical isolate	present	present	present	present	present	present	present	present
3311	Campylobacter jejuni 5329_H135060411-1	21	0021	full-length	full-length	28832	draft	unknown	present	present	present	present	present	present	present	present
3312	Campylobacter jejuni 5330_H135060412-1	21	0021	full-length	full-length	28833	draft	unknown	present	present	present	present	present	present	present	present
3313	Campylobacter jejuni 5331_H135080149-1	21	0021	full-length	full-length	28834	draft	unknown	present	present	present	present	present	present	present	present
3314	Campylobacter jejuni 5332_H135080150-1	21	0021	full-length	full-length	28835	draft	unknown	present	present	present	present	present	present	present	present
3315	Campylobacter jejuni 5333_H135100351-1	21	0021	full-length	full-length	28836	draft	unknown	present	present	present	present	present	present	present	present
3316	Campylobacter jejuni 5334_H135100352-1	21	0021	full-length	full-length	28837	draft	unknown	present	present	present	present	present	present	present	present
3317	Campylobacter jejuni 5335_H135100353-1	21	0021	full-length	full-length	28838	draft	unknown	present	present	present	present	present	present	present	present
3318	Campylobacter jejuni 5336_H135140732-1	21	0021	full-length	full-length	28839	draft	unknown	present	present	present	present	present	present	present	present
3319	Campylobacter jejuni 5338_H135200111-1	21	0021	full-length	full-length	28840	draft	unknown	present	present	present	present	present	present	present	present
3332	Campylobacter jejuni E110057	50	0021	full-length	full-length	28874	draft	environmental isolate	present	present	present	present	present	present	present	present
3333	Campylobacter jejuni E120350	50	0021	full-length	full-length	28875	draft	environmental isolate	present	present	present	present	present	present	present	present
3334	Campylobacter jejuni C101794	50	0021	full-length	full-length	28876	draft	clinical isolate	present	present	present	present	present	present	present	present
3335	Campylobacter jejuni V124000-1	21	0021	full-length	full-length	28877	draft	bovine	present	present	present	present	present	present	present	present
3336	Campylobacter jejuni C120949	50	0021	full-length	full-length	28878	draft	chicken	present	present	present	present	present	present	present	present
3337	Campylobacter jejuni C121664	50	0021	full-length	full-length	28879	draft	clinical isolate	present	present	present	present	present	present	present	present
3338	Campylobacter jejuni C130520	50	0021	full-length	full-length	28880	draft	bovine	present	present	present	present	present	present	present	present
3339	Campylobacter jejuni OXC8699	50	0021	full-length	full-length	28896	draft	clinical isolate	present	present	present	present	present	present	present	present
3342	Campylobacter jejuni OXC8559	53	0021	full-length	full-length	28900	draft	clinical isolate	present	present	present	present	present	present	present	present
3345	Campylobacter jejuni OXC8564	50	0021	full-length	full-length	28903	draft	clinical isolate	present	present	present	present	present	present	present	present
3347	Campylobacter jejuni OXC8569	21	0021	full-length	full-length	28908	draft	clinical isolate	present	present	present	present	present	present	present	present
3358	Campylobacter jejuni OXC8584	53	0021	full-length	full-length	28920	draft	clinical isolate	present	present	present	present	present	present	present	present
3359	Campylobacter jejuni OXC8585	7307	0021	full-length	absent	28921	draft	clinical isolate	present	present	present	present	present	present	present	present
3360	Campylobacter jejuni OXC8586	50	0021	full-length	full-length	28922	draft	clinical isolate	present	present	present	present	present	present	present	present
3369	Campylobacter jejuni OXC8599	53	0021	full-length	full-length	28931	draft	clinical isolate	present	present	present	present	present	present	present	present
3377	Campylobacter jejuni OXC8609	53	0021	full-length	full-length	28939	draft	clinical isolate	present	present	present	present	present	present	present	present
3380	Campylobacter jejuni OXC8614	50	0021	full-length	full-length	28942	draft	clinical isolate	present	present	present	present	present	present	present	present
3397	Campylobacter jejuni OXC8646	50	0021	full-length	full-length	28960	draft	clinical isolate	present	present	present	present	present	present	present	present
3405	Campylobacter jejuni OXC8658	50	0021	full-length	full-length	28972	draft	clinical isolate	present	present	present	present	present	present	present	present
3406	Campylobacter jejuni OXC7795	21	0021	full-length	full-length	28973	draft	clinical isolate	present	present	present	present	present	present	present	present
3407	Campylobacter jejuni OXC8318R	50	0021	full-length	full-length	28974	draft	clinical isolate	present	present	present	present	present	present	present	present
3408	Campylobacter jejuni OXC8582	19	0021	full-length	N-term truncated	28975	draft	clinical isolate	present	present	present	present	present	present	present	present
3409	Campylobacter jejuni OXC8673	21	0021	full-length	full-length	28976	draft	clinical isolate	present	present	present	present	present	present	present	present
3410	Campylobacter jejuni OXC8563	19	0021	full-length	full-length	28977	draft	clinical isolate	present	present	present	present	present	present	present	present
3411	Campylobacter jejuni OXC8571	21	0021	full-length	full-length	28978	draft	clinical isolate	present	present	present	present	present	present	present	present
3413	Campylobacter jejuni OXC8591	21	0021	full-length	full-length	28980	draft	clinical isolate	present	present	present	present	present	present	present	present
3414	Campylobacter jejuni OXC8405	50	0021	full-length	full-length	28981	draft	clinical isolate	present	present	present	present	present	present	present	present
3416	Campylobacter jejuni OXC8598	19	0021	full-length	full-length	28983	draft	clinical isolate	present	present	present	present	present	present	present	present
3417	Campylobacter jejuni OXC8605	53	0021	full-length	full-length	28984	draft	clinical isolate	present	present	present	present	present	present	present	present
3418	Campylobacter jejuni OXC8606	53	0021	full-length	full-length	28985	draft	clinical isolate	present	present	present	present	present	present	present	present
3422	Campylobacter jejuni OXC8620	50	0021	full-length	full-length	28989	draft	clinical isolate	present	present	present	present	present	present	present	present
3425	Campylobacter jejuni OXC8630	19	0021	full-length	full-length	28993	draft	clinical isolate	present	present	present	present	present	present	present	present
3431	Campylobacter jejuni OXC8665	50	0021	full-length	full-length	29000	draft	clinical isolate	present	present	present	present	present	present	present	present
3436	Campylobacter jejuni OXC8674	47	0021	full-length	full-length	29006	draft	clinical isolate	present	present	present	present	present	present	present	present
3438	Campylobacter jejuni OXC8676	883	0021	full-length	full-length	29008	draft	clinical isolate	present	present	present	present	present	present	present	present
3440	Campylobacter jejuni OXC8678	21	0021	full-length	full-length	29010	draft	clinical isolate	present	present	present	present	present	present	present	present
3445	Campylobacter jejuni OXC8684	19	0021	full-length	full-length	29016	draft	clinical isolate	present	present	present	present	present	present	present	present
3446	Campylobacter jejuni OXC8685	19	0021	full-length	full-length	29017	draft	clinical isolate	present	present	present	present	present	present	present	present
3451	Campylobacter jejuni OXC8691	883	0021	full-length	full-length	29023	draft	clinical isolate	present	present	present	present	present	present	present	present
3453	Campylobacter jejuni OXC8693	1519	0021	N-term truncated	full-length	29025	draft	clinical isolate	present	present	present	present	present	present	present	present
3454	Campylobacter jejuni OXC8694	47	0021	full-length	full-length	29026	draft	clinical isolate	present	present	present	present	present	present	present	present
3457	Campylobacter jejuni OXC8704	21	0021	full-length	full-length	29033	draft	clinical isolate	present	present	present	present	present	present	present	present
3465	Campylobacter jejuni OXC8713	21	0021	full-length	full-length	29042	draft	clinical isolate	present	present	present	present	present	present	present	present
3466	Campylobacter jejuni OXC8714	21	0021	full-length	full-length	29043	draft	clinical isolate	present	present	present	present	present	present	present	present
3467	Campylobacter jejuni OXC8715	21	0021	full-length	full-length	29044	draft	clinical isolate	present	present	present	present	present	present	present	present
3473	Campylobacter jejuni OXC8727	50	0021	full-length	full-length	29052	draft	clinical isolate	present	present	present	present	present	present	present	present
3474	Campylobacter jejuni OXC8729	883	0021	full-length	full-length	29054	draft	clinical isolate	present	present	present	present	present	present	present	present
3478	Campylobacter jejuni OXC8734	21	0021	full-length	full-length	29059	draft	clinical isolate	present	present	present	present	present	present	present	present
3482	Campylobacter jejuni OXC8738	883	0021	full-length	full-length	29063	draft	clinical isolate	present	present	present	present	present	present	present	present
3485	Campylobacter jejuni OXC8405R	50	0021	full-length	full-length	29067	draft	clinical isolate	present	present	present	present	present	present	present	present
3490	Campylobacter jejuni OXC8621	21	0021	full-length	full-length	29072	draft	clinical isolate	present	present	present	present	present	present	present	present
3493	Campylobacter jejuni OXC8666	19	0021	full-length	full-length	29076	draft	clinical isolate	present	present	present	present	present	present	present	present
3497	Campylobacter jejuni OXC8718	21	0021	full-length	full-length	29080	draft	clinical isolate	present	present	present	present	present	present	present	present
3498	Campylobacter jejuni OXC8625R	21	0021	full-length	full-length	29083	draft	clinical isolate	present	present	present	present	present	present	present	present
3501	Campylobacter jejuni OXC8623	21	0021	full-length	full-length	29086	draft	clinical isolate	present	present	present	present	present	present	present	present
3539	Campylobacter jejuni H140740343	50	0021	full-length	absent*	29452	draft	clinical isolate	present	present	present	present	present	present	present	present
3547	Campylobacter jejuni OXC9004	50	0021	full-length	full-length	30423	draft	clinical isolate	present	present	present	present	present	present	present	present
3548	Campylobacter jejuni OXC8884	50	0021	full-length	full-length	30424	draft	clinical isolate	present	present	present	present	present	present	present	present
3549	Campylobacter jejuni OXC8837	19	0021	full-length	full-length	30425	draft	clinical isolate	present	present	present	present	present	present	present	present
3557	Campylobacter jejuni OXC8743	50	0021	full-length	full-length	30434	draft	clinical isolate	present	present	present	present	present	present	present	present
3562	Campylobacter jejuni OXC8749	50	0021	full-length	full-length	30440	draft	clinical isolate	present	present	present	present	present	present	present	present
3564	Campylobacter jejuni OXC8756	50	0021	full-length	full-length	30446	draft	clinical isolate	present	present	present	present	present	present	present	present
3570	Campylobacter jejuni OXC8762	21	0021	full-length	full-length	30452	draft	clinical isolate	present	present	present	present	present	present	present	present
3574	Campylobacter jejuni OXC8768	19	0021	full-length	full-length	30457	draft	clinical isolate	present	present	present	present	present	present	present	present
3581	Campylobacter jejuni OXC8775	19	0021	full-length	full-length	30464	draft	clinical isolate	present	present	present	present	present	present	present	present
3584	Campylobacter jejuni OXC8778	21	0021	full-length	absent*	30467	draft	clinical isolate	present	present	present	present	present	present	present	present
3585	Campylobacter jejuni OXC8779	21	0021	full-length	full-length	30468	draft	clinical isolate	present	present	present	present	present	present	present	present
3589	Campylobacter jejuni OXC8783	50	0021	full-length	full-length	30472	draft	clinical isolate	present	present	present	present	present	present	present	present
3590	Campylobacter jejuni OXC8784	19	0021	full-length	full-length	30473	draft	clinical isolate	present	present	present	present	present	present	present	present
3591	Campylobacter jejuni OXC8785	50	0021	full-length	full-length	30474	draft	clinical isolate	present	present	present	present	present	present	present	present
3598	Campylobacter jejuni OXC8794	19	0021	full-length	full-length	30483	draft	clinical isolate	present	present	present	present	present	present	present	present
3613	Campylobacter jejuni OXC8816	21	0021	full-length	full-length	30504	draft	clinical isolate	present	present	present	present	present	present	present	present
3626	Campylobacter jejuni OXC8831	50	0021	full-length	full-length	30519	draft	clinical isolate	present	present	present	present	present	present	present	present
3631	Campylobacter jejuni OXC8836	19	0021	full-length	full-length	30524	draft	clinical isolate	present	present	present	present	present	present	present	present
3640	Campylobacter jejuni OXC8848	53	0021	full-length	full-length	30534	draft	clinical isolate	present	present	present	present	present	present	present	present
3642	Campylobacter jejuni OXC8850	21	0021	full-length	full-length	30536	draft	clinical isolate	present	present	present	present	present	present	present	present
3643	Campylobacter jejuni OXC8852	53	0021	full-length	full-length	30538	draft	clinical isolate	present	present	present	present	present	present	present	present
3645	Campylobacter jejuni OXC8854	50	0021	full-length	full-length	30540	draft	clinical isolate	present	present	present	present	present	present	present	present
3650	Campylobacter jejuni OXC8859	53	0021	full-length	full-length	30545	draft	clinical isolate	present	present	present	present	present	present	present	present
3652	Campylobacter jejuni OXC8862	19	0021	full-length	full-length	30548	draft	clinical isolate	present	present	present	present	present	present	present	present
3653	Campylobacter jejuni OXC8863	7380	0021	full-length	full-length	30549	draft	clinical isolate	present	present	present	present	present	present	present	present
3657	Campylobacter jejuni OXC8867	50	0021	full-length	full-length	30553	draft	clinical isolate	present	present	present	present	present	present	present	present
3662	Campylobacter jejuni OXC8873	21	0021	full-length	full-length	30559	draft	clinical isolate	present	present	present	present	present	present	present	present
3663	Campylobacter jejuni OXC8874	3574	0021	full-length	full-length	30560	draft	clinical isolate	present	present	present	present	present	present	present	present
3664	Campylobacter jejuni OXC8875	53	0021	full-length	full-length	30561	draft	clinical isolate	present	present	present	present	present	present	present	present
3667	Campylobacter jejuni OXC8878	883	0021	full-length	full-length	30564	draft	clinical isolate	present	present	present	present	present	present	present	present
3668	Campylobacter jejuni OXC8879	883	0021	full-length	full-length	30565	draft	clinical isolate	present	present	present	present	present	present	present	present
3669	Campylobacter jejuni OXC8880	883	0021	full-length	full-length	30566	draft	clinical isolate	present	present	present	present	present	present	present	present
3672	Campylobacter jejuni OXC8885	50	0021	full-length	full-length	30569	draft	clinical isolate	present	present	present	present	present	present	present	present
3683	Campylobacter jejuni OXC8899	50	0021	full-length	full-length	30582	draft	clinical isolate	present	present	present	present	present	present	present	present
3685	Campylobacter jejuni OXC8901	50	0021	full-length	absent	30584	draft	clinical isolate	present	present	present	present	present	present	present	present
3689	Campylobacter jejuni OXC8905	21	0021	full-length	full-length	30588	draft	clinical isolate	present	present	present	present	present	present	present	present
3698	Campylobacter jejuni OXC8916	53	0021	full-length	full-length	30599	draft	clinical isolate	present	present	present	present	present	present	present	present
3703	Campylobacter jejuni OXC8921	262	0021	full-length	full-length	30604	draft	clinical isolate	present	present	present	present	present	present	present	present
3704	Campylobacter jejuni OXC8922	50	0021	full-length	full-length	30605	draft	clinical isolate	present	present	present	present	present	present	present	present
3711	Campylobacter jejuni OXC8929	53	0021	full-length	full-length	30612	draft	clinical isolate	present	present	present	present	present	present	present	present
3715	Campylobacter jejuni OXC8933	21	0021	full-length	full-length	30616	draft	clinical isolate	present	present	present	present	present	present	present	present
3721	Campylobacter jejuni OXC8939	21	0021	full-length	full-length	30622	draft	clinical isolate	present	present	present	present	present	present	present	present
3731	Campylobacter jejuni OXC8951	53	0021	full-length	full-length	30634	draft	clinical isolate	present	present	present	present	present	present	present	present
3733	Campylobacter jejuni OXC8955	unknown	0021	full-length	full-length	30638	draft	clinical isolate	present	present	present	present	present	present	present	present
3737	Campylobacter jejuni OXC8966	50	0021	full-length	full-length	30648	draft	clinical isolate	present	present	present	present	present	present	present	present
3739	Campylobacter jejuni OXC8969	21	0021	full-length	full-length	30651	draft	clinical isolate	present	present	present	present	present	present	present	present
3745	Campylobacter jejuni OXC8980	50	0021	full-length	absent	30662	draft	clinical isolate	present	present	present	present	present	present	present	present
3747	Campylobacter jejuni OXC8984	50	0021	full-length	full-length	30666	draft	clinical isolate	present	present	present	present	present	present	present	present
3754	Campylobacter jejuni OXC8992	50	0021	full-length	full-length	30674	draft	clinical isolate	present	present	present	present	present	present	present	present
3759	Campylobacter jejuni OXC8999	53	0021	full-length	full-length	30680	draft	clinical isolate	present	present	present	present	present	present	present	present
3764	Campylobacter jejuni OXC9006	19	0021	full-length	absent	30686	draft	clinical isolate	present	present	present	present	present	present	present	present
3776	Campylobacter jejuni H143820657	917	0021	full-length	absent	31006	draft	clinical isolate	present	present	present	present	present	present	present	present
3778	Campylobacter jejuni H143900544	917	0021	full-length	absent	31011	draft	clinical isolate	present	present	present	present	present	present	present	present
3781	Campylobacter jejuni H143820656	917	0021	full-length	absent	31014	draft	clinical isolate	present	present	present	present	present	present	present	present
0022	Campylobacter jejuni 1997-11	22	0022	full-length	absent	AIOZ01	draft	clinical isolate	present	present	present	present	present	present	present	present
0054	Campylobacter jejuni BJ-CJD101	3652	0022	full-length	absent	ARWV01	draft	clinical isolate	present	present	present	present	present	present	present	present
0067	Campylobacter jejuni HB93-13	22	0022	full-length	absent	AANQ01	draft	clinical isolate	present	present	present	present	present	present	present	present
0232	Campylobacter jejuni OXC6264	22	0022	full-length	absent	16061	draft	clinical isolate	present	present	present	present	present	present	present	present
0352	Campylobacter jejuni OXC6406	1947	0022	full-length	absent	16201	draft	clinical isolate	present	present	present	present	present	present	present	present
0360	Campylobacter jejuni OXC6414	22	0022	full-length	absent	16209	draft	clinical isolate	present	present	present	present	present	present	present	present
0460	Campylobacter jejuni OXC6535	22	0022	full-length	absent	16327	draft	clinical isolate	present	present	present	present	present	present	present	present
0500	Campylobacter jejuni OXC6626	22	0022	full-length	absent	16375	draft	clinical isolate	present	present	present	present	present	present	present	present
0514	Campylobacter jejuni OXC6641	22	0022	full-length	absent	16390	draft	clinical isolate	present	present	present	present	present	present	present	present
0517	Campylobacter jejuni OXC6644	22	0022	full-length	absent	18201	draft	clinical isolate	present	present	present	present	present	present	present	present
0518	Campylobacter jejuni OXC6645	22	0022	full-length	absent	18202	draft	clinical isolate	present	present	present	present	present	present	present	present
0576	Campylobacter jejuni OXC6708	22	0022	full-length	absent	18265	draft	clinical isolate	present	present	present	present	present	present	present	present
0618	Campylobacter jejuni OXC6755	22	0022	full-length	absent	18312	draft	clinical isolate	present	present	present	present	present	present	present	present
0655	Campylobacter jejuni OXC6796	22	0022	full-length	absent	18353	draft	clinical isolate	present	present	present	present	present	present	present	present
0760	Campylobacter jejuni OXC6966	22	0022	full-length	absent	21140	draft	clinical isolate	present	present	present	present	present	present	present	present
0848	Campylobacter jejuni OXC7158	22	0022	full-length	absent	21239	draft	clinical isolate	present	present	present	present	present	present	present	present
0891	Campylobacter jejuni OXC5383	22	0022	full-length	absent	21347	draft	clinical isolate	present	present	present	present	present	present	present	present
0907	Campylobacter jejuni OXC5411	22	0022	full-length	absent	21365	draft	clinical isolate	present	present	present	present	present	present	present	present
0928	Campylobacter jejuni OXC5443	22	0022	full-length	absent	21387	draft	clinical isolate	present	present	present	present	present	present	present	present
1062	Campylobacter jejuni OXC6866	22	0022	full-length	absent	21585	draft	clinical isolate	present	present	present	present	present	present	present	present
1082	Campylobacter jejuni OXC6887	22	0022	full-length	absent	22083	draft	clinical isolate	present	present	present	present	present	present	present	present
1083	Campylobacter jejuni OXC6888	22	0022	full-length	absent	22084	draft	clinical isolate	present	present	present	present	present	present	present	present
1093	Campylobacter jejuni OXC6899	22	0022	full-length	absent	22094	draft	clinical isolate	present	present	present	present	present	present	present	present
1095	Campylobacter jejuni OXC6902	22	0022	full-length	absent	22097	draft	clinical isolate	present	present	present	present	present	present	present	present
1121	Campylobacter jejuni OXC6929	22	0022	full-length	absent	22124	draft	clinical isolate	present	present	present	present	present	present	present	present
1196	Campylobacter jejuni OXC7017	22	0022	full-length	absent	22204	draft	clinical isolate	present	present	present	present	present	present	present	present
1224	Campylobacter jejuni OXC7048	22	0022	full-length	absent	22233	draft	clinical isolate	present	present	present	present	present	present	present	present
1255	Campylobacter jejuni OXC7085	22	0022	full-length	absent	22269	draft	clinical isolate	present	present	present	present	present	present	present	present
1365	Campylobacter jejuni OXC7178	22	0022	full-length	absent	22669	draft	clinical isolate	present	present	present	present	present	present	present	present
1692	Campylobacter jejuni OXC5933	22	0022	full-length	absent	23654	draft	clinical isolate	present	present	present	present	present	present	present	present
1739	Campylobacter jejuni OXC7364	22	0022	full-length	absent	23903	draft	clinical isolate	present	present	present	present	present	present	present	present
1742	Campylobacter jejuni OXC7367	22	0022	full-length	absent	23906	draft	clinical isolate	present	present	present	present	present	present	present	present
1749	Campylobacter jejuni OXC7375	22	0022	full-length	absent	23913	draft	clinical isolate	present	present	present	present	present	present	present	present
1817	Campylobacter jejuni OXC7463	22	0022	full-length	absent	23992	draft	clinical isolate	present	present	present	present	present	present	present	present
1841	Campylobacter jejuni OXC7490	22	0022	full-length	absent	24018	draft	clinical isolate	present	present	present	present	present	present	present	present
1864	Campylobacter jejuni OXC4566	22	0022	full-length	absent	24043	draft	clinical isolate	present	present	present	present	present	present	present	present
2124	Campylobacter jejuni OXC7626	22	0022	full-length	absent	24555	draft	clinical isolate	present	present	present	present	present	present	present	present
2171	Campylobacter jejuni OXC7809	22	0022	full-length	absent	24607	draft	clinical isolate	present	present	present	present	present	present	present	present
2179	Campylobacter jejuni OXC7818	22	0022	full-length	absent	24615	draft	clinical isolate	present	present	present	present	present	present	present	present
2195	Campylobacter jejuni OXC7838	22	0022	full-length	absent	24635	draft	clinical isolate	present	present	present	present	present	present	present	present
2217	Campylobacter jejuni OXC4986	22	0022	full-length	absent	24669	draft	clinical isolate	present	present	present	present	present	present	present	present
2256	Campylobacter jejuni OXC5048A	22	0022	full-length	absent	24709	draft	clinical isolate	present	present	present	present	present	present	present	present
2257	Campylobacter jejuni OXC5048B	22	0022	full-length	absent	24710	draft	clinical isolate	present	present	present	present	present	present	present	present
2409	Campylobacter jejuni OXC7666	22	0022	full-length	absent	24921	draft	clinical isolate	present	present	present	present	present	present	present	present
2431	Campylobacter jejuni OXC7697	22	0022	full-length	absent	24945	draft	clinical isolate	present	present	present	present	present	present	present	present
2560	Campylobacter jejuni OXC5323	22	0022	full-length	absent	25102	draft	clinical isolate	present	present	present	present	present	present	present	present
2574	Campylobacter jejuni OXC7921	660	0022	full-length	absent	25116	draft	clinical isolate	present	present	present	present	present	present	present	present
2580	Campylobacter jejuni BID1MW	22	0022	full-length	absent	25122	draft	unknown	present	present	present	present	present	present	present	present
2696	Campylobacter jejuni OXC5212	22	0022	full-length	absent	25470	draft	clinical isolate	present	present	present	present	present	present	present	present
2724	Campylobacter jejuni OXC8031	22	0022	full-length	absent	25500	draft	clinical isolate	present	present	present	present	present	present	present	present
2762	Campylobacter jejuni OXC8169	22	0022	full-length	absent	25546	draft	clinical isolate	present	present	present	present	present	present	present	present
2780	Campylobacter jejuni OXC7942	22	0022	full-length	absent	25568	draft	clinical isolate	present	present	present	present	present	present	present	present
2784	Campylobacter jejuni OXC7953	22	0022	full-length	absent	25572	draft	clinical isolate	present	present	present	present	present	present	present	present
2802	Campylobacter jejuni OXC8043	22	0022	full-length	absent	25593	draft	clinical isolate	present	present	present	present	present	present	present	present
2853	Campylobacter jejuni Dg65a	22	0022	full-length	absent	25935	draft	other animal	present	present	present	present	present	present	present	present
2889	Campylobacter jejuni Dg253	22	0022	full-length	absent	25980	draft	other animal	present	present	present	present	present	present	present	present
2944	Campylobacter jejuni Dg258	22	0022	full-length	absent	26044	draft	other animal	present	present	present	present	present	present	present	present
3078	Campylobacter jejuni OXC8305	22	0022	full-length	absent	27996	draft	clinical isolate	present	present	present	present	present	present	present	present
3119	Campylobacter jejuni OXC8348	22	0022	full-length	absent	28038	draft	clinical isolate	present	present	present	present	present	present	present	present
3217	Campylobacter jejuni OXC8453	22	0022	full-length	absent	28644	draft	clinical isolate	present	present	present	present	present	present	present	present
3577	Campylobacter jejuni OXC8771	22	0022	full-length	absent	30460	draft	clinical isolate	present	present	present	present	present	present	present	present
3604	Campylobacter jejuni OXC8800	22	0022	full-length	absent	30489	draft	clinical isolate	present	present	present	present	present	present	present	present
3658	Campylobacter jejuni OXC8868	22	0022	full-length	absent	30554	draft	clinical isolate	present	present	present	present	present	present	present	present
3749	Campylobacter jejuni OXC8987	22	0022	full-length	absent	30669	draft	clinical isolate	present	present	present	present	present	present	present	present
3755	Campylobacter jejuni OXC8994	22	0022	full-length	absent	30675	draft	clinical isolate	present	present	present	present	present	present	present	present
2250	Campylobacter jejuni OXC5037	7162	0042	full-length	full-length	24703	draft	clinical isolate	present	present	present	present	present	present	present	present
2248	Campylobacter jejuni OXC5034	42	0042	full-length	absent	24701	draft	clinical isolate	present	present	present	present	present	present	present	present
0012	Campylobacter jejuni 129-258	459	0042	full-length	full-length	AINY01	draft	bovine	present	present	present	present	present	present	present	present
0048	Campylobacter jejuni 81-176	604	0042	full-length	full-length	NC_005012	complete	clinical isolate	present	present	present	present	present	present	present	present
0119	Campylobacter jejuni H121240497	42	0042	full-length	full-length	2630	draft	clinical isolate	present	present	present	present	present	present	present	present
0120	Campylobacter jejuni H121240500	42	0042	full-length	full-length	2631	draft	clinical isolate	present	present	present	present	present	present	present	present
0121	Campylobacter jejuni H121240501	42	0042	full-length	full-length	2632	draft	clinical isolate	present	present	present	present	present	present	present	present
0129	Campylobacter jejuni H122720461	42	0042	full-length	full-length	2644	draft	clinical isolate	present	present	present	present	present	present	present	present
0293	Campylobacter jejuni OXC6333	42	0042	full-length	absent	16130	draft	clinical isolate	present	present	present	present	present	present	present	present
0307	Campylobacter jejuni OXC6350	42	0042	full-length	absent	16147	draft	clinical isolate	present	present	present	present	present	present	present	present
0338	Campylobacter jejuni OXC6388	42	0042	full-length	absent	16185	draft	clinical isolate	present	present	present	present	present	present	present	present
0355	Campylobacter jejuni OXC6409	42	0042	full-length	full-length	16204	draft	clinical isolate	present	present	present	present	present	present	present	present
0361	Campylobacter jejuni OXC6415	42	0042	full-length	absent	16210	draft	clinical isolate	present	present	present	present	present	present	present	present
0362	Campylobacter jejuni OXC6417	42	0042	full-length	full-length	16212	draft	clinical isolate	present	present	present	present	present	present	present	present
0439	Campylobacter jejuni OXC6512	42	0042	full-length	full-length	16304	draft	clinical isolate	present	present	present	present	present	present	present	present
0683	Campylobacter jejuni OXC6827	42	0042	full-length	absent	18384	draft	clinical isolate	present	present	present	present	present	present	present	present
0720	Campylobacter jejuni OXC4768	42	0042	full-length	absent	18461	draft	clinical isolate	present	present	present	present	present	present	present	present
0803	Campylobacter jejuni OXC7107	42	0042	full-length	full-length	21189	draft	clinical isolate	present	present	present	present	present	present	present	present
0824	Campylobacter jejuni OXC7133	42	0042	full-length	full-length	21214	draft	clinical isolate	present	present	present	present	present	present	present	present
0846	Campylobacter jejuni OXC7156	42	0042	full-length	full-length	21237	draft	clinical isolate	present	present	present	present	present	present	present	present
0894	Campylobacter jejuni OXC5392	42	0042	full-length	absent	21352	draft	clinical isolate	present	present	present	present	present	present	present	present
1169	Campylobacter jejuni OXC4866	42	0042	full-length	absent	22177	draft	clinical isolate	present	present	present	present	present	present	present	present
1178	Campylobacter jejuni OXC4881	42	0042	full-length	full-length	22186	draft	clinical isolate	present	present	present	present	present	present	present	present
1227	Campylobacter jejuni OXC7052	42	0042	full-length	absent	22237	draft	clinical isolate	present	present	present	present	present	present	present	present
1260	Campylobacter jejuni OXC7092	447	0042	full-length	absent	22274	draft	clinical isolate	present	present	present	present	present	present	present	present
1272	Campylobacter jejuni OXC7248	42	0042	full-length	absent	22290	draft	clinical isolate	present	present	present	present	present	present	present	present
1287	Campylobacter jejuni OXC7265	42	0042	full-length	full-length	22306	draft	clinical isolate	present	present	present	present	present	present	present	present
1341	Campylobacter jejuni OXC7324	42	0042	full-length	full-length	22363	draft	clinical isolate	present	present	present	present	present	present	present	present
1378	Campylobacter jejuni OXC7191	42	0042	full-length	full-length	22682	draft	clinical isolate	present	present	present	present	present	present	present	present
1381	Campylobacter jejuni OXC7194	42	0042	full-length	full-length	22685	draft	clinical isolate	present	present	present	present	present	present	present	present
1392	Campylobacter jejuni OXC7207	42	0042	full-length	absent	22698	draft	clinical isolate	present	present	present	present	present	present	present	present
1399	Campylobacter jejuni OXC7215	42	0042	full-length	full-length	22706	draft	clinical isolate	present	present	present	present	present	present	present	present
1590	Campylobacter jejuni OXC5785	42	0042	full-length	absent	23537	draft	clinical isolate	present	present	present	present	present	present	present	present
1662	Campylobacter jejuni OXC5890	42	0042	full-length	absent	23621	draft	clinical isolate	present	present	present	present	present	present	present	present
1770	Campylobacter jejuni OXC7400	42	0042	full-length	full-length	23936	draft	clinical isolate	present	present	present	present	present	present	present	present
1781	Campylobacter jejuni OXC7416	42	0042	full-length	full-length	23950	draft	clinical isolate	present	present	present	present	present	present	present	present
1895	Campylobacter jejuni OXC4625	4016	0042	full-length	full-length	24077	draft	clinical isolate	present	present	present	present	present	present	present	present
1970	Campylobacter jejuni Dg153	42	0042	full-length	full-length	24195	draft	other animal	present	present	present	present	present	present	present	present
1983	Campylobacter jejuni HM301572	42	0042	full-length	full-length	24208	draft	clinical isolate	present	present	present	present	present	present	present	present
2020	Campylobacter jejuni NC15_R	42	0042	full-length	full-length	24322	draft	unknown	present	present	present	present	present	present	present	present
2117	Campylobacter jejuni OXC7616	42	0042	full-length	full-length	24545	draft	clinical isolate	present	present	present	present	present	present	present	present
2152	Campylobacter jejuni OXC7779	42	0042	full-length	absent	24586	draft	clinical isolate	present	present	present	present	present	present	present	present
2233	Campylobacter jejuni OXC5013	42	0042	full-length	absent	24686	draft	clinical isolate	present	present	present	present	present	present	present	present
2436	Campylobacter jejuni OXC7705	42	0042	full-length	absent	24952	draft	clinical isolate	present	present	present	present	present	present	present	present
2488	Campylobacter jejuni OXC7879	447	0042	full-length	absent	25013	draft	clinical isolate	present	present	present	present	present	present	present	present
2550	Campylobacter jejuni OXC4927	42	0042	full-length	absent	25092	draft	clinical isolate	present	present	present	present	present	present	present	present
2633	Campylobacter jejuni OXC7991	42	0042	full-length	absent	25401	draft	clinical isolate	present	present	present	present	present	present	present	present
2648	Campylobacter jejuni OXC8069	42	0042	full-length	full-length	25418	draft	clinical isolate	present	present	present	present	present	present	present	present
2674	Campylobacter jejuni OXC8153	42	0042	full-length	full-length	25446	draft	clinical isolate	present	present	present	present	present	present	present	present
2732	Campylobacter jejuni OXC8058	42	0042	full-length	absent	25511	draft	clinical isolate	present	present	present	present	present	present	present	present
2755	Campylobacter jejuni OXC7710	42	0042	full-length	full-length	25537	draft	clinical isolate	present	present	present	present	present	present	present	present
2766	Campylobacter jejuni OXC7898	42	0042	full-length	full-length	25551	draft	clinical isolate	present	present	present	present	present	present	present	present
2858	Campylobacter jejuni Dg241	42	0042	full-length	full-length	25942	draft	other animal	present	present	present	present	present	present	present	present
2864	Campylobacter jejuni Dg146	42	0042	full-length	full-length	25949	draft	other animal	present	present	present	present	present	present	present	present
2870	Campylobacter jejuni Dg247	42	0042	full-length	full-length	25957	draft	other animal	present	present	present	present	present	present	present	present
2890	Campylobacter jejuni Dg209	42	0042	full-length	full-length	25981	draft	other animal	present	present	present	present	present	present	present	present
2902	Campylobacter jejuni Dg250	42	0042	full-length	full-length	25996	draft	other animal	present	present	present	present	present	present	present	present
2934	Campylobacter jejuni Dg364	42	0042	full-length	full-length	26033	draft	other animal	present	present	present	present	present	present	present	present
2936	Campylobacter jejuni Dg214	42	0042	full-length	full-length	26035	draft	other animal	present	present	present	present	present	present	present	present
2954	Campylobacter jejuni Dg245	42	0042	full-length	full-length	26056	draft	other animal	present	present	present	present	present	present	present	present
3064	Campylobacter jejuni OXC8289	42	0042	full-length	full-length	27980	draft	clinical isolate	present	present	present	present	present	present	present	present
3076	Campylobacter jejuni OXC8303	459	0042	full-length	full-length	27994	draft	clinical isolate	present	present	present	present	present	present	present	present
3159	Campylobacter jejuni OXC8383	42	0042	full-length	absent	28576	draft	clinical isolate	present	present	present	present	present	present	present	present
3182	Campylobacter jejuni OXC8410	42	0042	full-length	absent	28601	draft	clinical isolate	present	present	present	present	present	present	present	present
3286	Campylobacter jejuni OXC8527	42	0042	full-length	absent	28718	draft	clinical isolate	present	present	present	present	present	present	present	present
3308	Campylobacter jejuni OXC8555	42	0042	full-length	absent	28744	draft	clinical isolate	present	present	present	present	present	present	present	present
3354	Campylobacter jejuni OXC8579	447	0042	full-length	absent	28916	draft	clinical isolate	present	present	present	present	present	present	present	present
3426	Campylobacter jejuni OXC8659	42	0042	full-length	absent	28994	draft	clinical isolate	present	present	present	present	present	present	present	present
3660	Campylobacter jejuni OXC8870	42	0042	full-length	absent	30556	draft	clinical isolate	present	present	present	present	present	present	present	present
3705	Campylobacter jejuni OXC8923	42	0042	full-length	full-length	30606	draft	clinical isolate	present	present	present	present	present	present	present	present
3713	Campylobacter jejuni OXC8931	1751	0042	full-length	absent	30614	draft	clinical isolate	present	present	present	present	present	present	present	present
3769	Campylobacter jejuni OXC9011	42	0042	full-length	absent	30691	draft	clinical isolate	present	present	present	present	present	present	present	present
2246	Campylobacter jejuni OXC5032	137	0045	full-length	absent	24699	draft	clinical isolate	present	present	present	present	present	present	present	present
1615	Campylobacter jejuni OXC5816	45	0045	full-length	absent	23564	draft	clinical isolate	present	present	present	present	present	present	present	present
2175	Campylobacter jejuni OXC7813	45	0045	full-length	absent	24611	draft	clinical isolate	present	present	present	present	present	present	present	present
0038	Campylobacter jejuni 327	230	0045	full-length	absent	ADHM01	draft	turkey	present	present	present	present	present	present	present	present
0039	Campylobacter jejuni 4031	45	0045	full-length	absent	HG428754	complete	environmental isolate	present	present	present	present	present	present	present	present
0044	Campylobacter jejuni 55037	45	0045	full-length	absent	AIOH01	draft	chicken	present	present	present	present	present	present	present	present
0091	Campylobacter jejuni M1	137	0045	full-length	absent	CP001900	complete	clinical isolate	present	present	present	present	present	present	present	present
0152	Campylobacter jejuni UoH4028	45	0045	full-length	absent	2681	draft	chicken	present	present	present	present	present	present	present	present
0153	Campylobacter jejuni UoH4947	45	0045	full-length	absent	2682	draft	chicken	present	present	present	present	present	present	present	present
0154	Campylobacter jejuni UoH4948	45	0045	full-length	absent	2683	draft	chicken	present	present	present	present	present	present	present	present
0155	Campylobacter jejuni UoH6237	45	0045	full-length	absent	2684	draft	chicken	present	present	present	present	present	present	present	present
0156	Campylobacter jejuni UoH6236	45	0045	full-length	absent	2685	draft	chicken	present	present	present	present	present	present	present	present
0157	Campylobacter jejuni UoH6538	45	0045	full-length	absent	2686	draft	chicken	present	present	present	present	present	present	present	present
0158	Campylobacter jejuni UoH6541	45	0045	full-length	absent	2689	draft	chicken	present	present	present	present	present	present	present	present
0159	Campylobacter jejuni UoH6498	45	0045	full-length	absent	2690	draft	chicken	present	present	present	present	present	present	present	present
0160	Campylobacter jejuni UoH6497	45	0045	full-length	absent	2691	draft	chicken	present	present	present	present	present	present	present	present
0161	Campylobacter jejuni UoH4031	45	0045	full-length	absent	2692	draft	environmental isolate	present	present	present	present	present	present	present	present
0162	Campylobacter jejuni UoHIHV116260	45	0045	full-length	absent	2693	draft	clinical isolate	present	present	present	present	present	present	present	present
0163	Campylobacter jejuni UoHIHV116292	45	0045	full-length	absent	2694	draft	clinical isolate	present	present	present	present	present	present	present	present
0164	Campylobacter jejuni UoH540	45	0045	full-length	absent	2695	draft	clinical isolate	present	present	present	present	present	present	present	present
0165	Campylobacter jejuni UoH543	45	0045	full-length	absent	2697	draft	clinical isolate	present	present	present	present	present	present	present	present
0166	Campylobacter jejuni UoH544	45	0045	full-length	absent	2698	draft	clinical isolate	present	present	present	present	present	present	present	present
0167	Campylobacter jejuni UoHT-71726	45	0045	full-length	absent	2699	draft	clinical isolate	present	present	present	present	present	present	present	present
0168	Campylobacter jejuni UoHT-71727	45	0045	full-length	absent	2700	draft	clinical isolate	present	present	present	present	present	present	present	present
0169	Campylobacter jejuni UoHT-71731	45	0045	full-length	absent	2701	draft	clinical isolate	present	present	present	present	present	present	present	present
0170	Campylobacter jejuni UoHT-71732	45	0045	full-length	absent	2702	draft	clinical isolate	present	present	present	present	present	present	present	present
0228	Campylobacter jejuni OXC6259	45	0045	full-length	absent	16056	draft	clinical isolate	present	present	present	present	present	present	present	present
0244	Campylobacter jejuni OXC6278	45	0045	full-length	absent	16075	draft	clinical isolate	present	present	present	present	present	present	present	present
0258	Campylobacter jejuni OXC6293	45	0045	full-length	absent	16090	draft	clinical isolate	present	present	present	present	present	present	present	present
0259	Campylobacter jejuni OXC6294	583	0045	full-length	absent	16091	draft	clinical isolate	present	present	present	present	present	present	present	present
0273	Campylobacter jejuni OXC6313	45	0045	full-length	absent	16110	draft	clinical isolate	present	present	present	present	present	present	present	present
0274	Campylobacter jejuni OXC6314	45	0045	full-length	absent	16111	draft	clinical isolate	present	present	present	present	present	present	present	present
0281	Campylobacter jejuni OXC6321	45	0045	full-length	absent	16118	draft	clinical isolate	present	present	present	present	present	present	present	present
0290	Campylobacter jejuni OXC6330	583	0045	full-length	absent	16127	draft	clinical isolate	present	present	present	present	present	present	present	present
0297	Campylobacter jejuni OXC6339	45	0045	full-length	absent	16136	draft	clinical isolate	present	present	present	present	present	present	present	present
0308	Campylobacter jejuni OXC6351	45	0045	full-length	absent	16148	draft	clinical isolate	present	present	present	present	present	present	present	present
0315	Campylobacter jejuni OXC6358	233	0045	full-length	absent	16155	draft	clinical isolate	present	present	present	present	present	present	present	present
0322	Campylobacter jejuni OXC6365	45	0045	full-length	absent	16162	draft	clinical isolate	present	present	present	present	present	present	present	present
0364	Campylobacter jejuni OXC6419	45	0045	full-length	absent	16214	draft	clinical isolate	present	present	present	present	present	present	present	present
0377	Campylobacter jejuni OXC6437	45	0045	full-length	absent	16232	draft	clinical isolate	present	present	present	present	present	present	present	present
0382	Campylobacter jejuni OXC6448	137	0045	full-length	absent	16241	draft	clinical isolate	present	present	present	present	present	present	present	present
0441	Campylobacter jejuni OXC6515	845	0045	absent	absent	16307	draft	clinical isolate	present	present	present	present	present	present	present	present
0461	Campylobacter jejuni OXC6536	45	0045	full-length	absent	16328	draft	clinical isolate	present	present	present	present	present	present	present	present
0471	Campylobacter jejuni OXC6592	137	0045	full-length	absent	16343	draft	clinical isolate	present	present	present	present	present	present	present	present
0473	Campylobacter jejuni OXC6594	45	0045	full-length	absent	16345	draft	clinical isolate	present	present	present	present	present	present	present	present
0489	Campylobacter jejuni OXC6614	233	0045	full-length	absent	16364	draft	clinical isolate	present	present	present	present	present	present	present	present
0498	Campylobacter jejuni OXC6624	45	0045	full-length	absent	16373	draft	clinical isolate	present	present	present	present	present	present	present	present
0656	Campylobacter jejuni OXC6797	45	0045	full-length	absent	18354	draft	clinical isolate	present	present	present	present	present	present	present	present
0662	Campylobacter jejuni OXC6803	45	0045	full-length	absent	18360	draft	clinical isolate	present	present	present	present	present	present	present	present
0676	Campylobacter jejuni OXC6819	583	0045	full-length	absent	18376	draft	clinical isolate	present	present	present	present	present	present	present	present
0691	Campylobacter jejuni OXC4721	137	0045	full-length	absent	18430	draft	clinical isolate	present	present	present	present	present	present	present	present
0700	Campylobacter jejuni OXC4736	1326	0045	full-length	absent	18439	draft	clinical isolate	present	present	present	present	present	present	present	present
0733	Campylobacter jejuni OXC6938	2109	0045	full-length	absent	21112	draft	clinical isolate	present	present	present	present	present	present	present	present
0764	Campylobacter jejuni OXC6970	583	0045	full-length	absent	21144	draft	clinical isolate	present	present	present	present	present	present	present	present
0798	Campylobacter jejuni OXC7102	25	0045	full-length	absent	21184	draft	clinical isolate	present	present	present	present	present	present	present	present
0799	Campylobacter jejuni OXC7103	45	0045	full-length	absent	21185	draft	clinical isolate	present	present	present	present	present	present	present	present
0808	Campylobacter jejuni OXC7113	538	0045	full-length	absent	21195	draft	clinical isolate	present	present	present	present	present	present	present	present
0822	Campylobacter jejuni OXC7129	45	0045	full-length	absent	21210	draft	clinical isolate	present	present	present	present	present	present	present	present
0856	Campylobacter jejuni OXC7167	6886	0045	full-length	absent	21248	draft	clinical isolate	present	present	present	present	present	present	present	present
0858	Campylobacter jejuni OXC7169	45	0045	full-length	absent	21250	draft	clinical isolate	present	present	present	present	present	present	present	present
0862	Campylobacter jejuni OXC5330	1003	0045	full-length	absent	21314	draft	clinical isolate	present	present	present	present	present	present	present	present
0863	Campylobacter jejuni OXC5331	137	0045	full-length	absent	21315	draft	clinical isolate	present	present	present	present	present	present	present	present
0864	Campylobacter jejuni OXC5332	45	0045	full-length	absent	21316	draft	clinical isolate	present	present	present	present	present	present	present	present
0873	Campylobacter jejuni OXC5343	2109	0045	full-length	absent	21325	draft	clinical isolate	present	present	present	present	present	present	present	present
0914	Campylobacter jejuni OXC5420	45	0045	full-length	absent	21372	draft	clinical isolate	present	present	present	present	present	present	present	present
0922	Campylobacter jejuni OXC5434	137	0045	full-length	absent	21380	draft	clinical isolate	present	present	present	present	present	present	present	present
1004	Campylobacter jejuni OXC5744	137	0045	full-length	absent	21471	draft	clinical isolate	present	present	present	present	present	present	present	present
1088	Campylobacter jejuni OXC6894	45	0045	full-length	absent	22089	draft	clinical isolate	present	present	present	present	present	present	present	present
1089	Campylobacter jejuni OXC6895	45	0045	full-length	absent	22090	draft	clinical isolate	present	present	present	present	present	present	present	present
1090	Campylobacter jejuni OXC6896	45	0045	full-length	absent	22091	draft	clinical isolate	present	present	present	present	present	present	present	present
1109	Campylobacter jejuni OXC6916	45	0045	full-length	absent	22111	draft	clinical isolate	present	present	present	present	present	present	present	present
1156	Campylobacter jejuni OXC4850	583	0045	full-length	absent	22163	draft	clinical isolate	present	present	present	present	present	present	present	present
1193	Campylobacter jejuni OXC7014	45	0045	full-length	absent	22201	draft	clinical isolate	present	present	present	present	present	present	present	present
1197	Campylobacter jejuni OXC7018	45	0045	full-length	absent	22205	draft	clinical isolate	present	present	present	present	present	present	present	present
1204	Campylobacter jejuni OXC7025	45	0045	full-length	absent	22212	draft	clinical isolate	present	present	present	present	present	present	present	present
1205	Campylobacter jejuni OXC7026	2219	0045	full-length	absent	22213	draft	clinical isolate	present	present	present	present	present	present	present	present
1209	Campylobacter jejuni OXC7032	583	0045	full-length	absent	22218	draft	clinical isolate	present	present	present	present	present	present	present	present
1234	Campylobacter jejuni OXC7061	45	0045	full-length	absent	22245	draft	clinical isolate	present	present	present	present	present	present	present	present
1240	Campylobacter jejuni OXC7067	137	0045	full-length	absent	22251	draft	clinical isolate	present	present	present	present	present	present	present	present
1246	Campylobacter jejuni OXC7074	45	0045	full-length	absent	22258	draft	clinical isolate	present	present	present	present	present	present	present	present
1258	Campylobacter jejuni OXC7090	45	0045	full-length	absent	22272	draft	clinical isolate	present	present	present	present	present	present	present	present
1261	Campylobacter jejuni OXC7093	11	0045	full-length	absent	22275	draft	clinical isolate	present	present	present	present	present	present	present	present
1266	Campylobacter jejuni OXC7099	45	0045	full-length	absent	22281	draft	clinical isolate	present	present	present	present	present	present	present	present
1273	Campylobacter jejuni OXC7249	137	0045	full-length	absent	22291	draft	clinical isolate	present	present	present	present	present	present	present	present
1289	Campylobacter jejuni OXC7267	45	0045	full-length	absent	22308	draft	clinical isolate	present	present	present	present	present	present	present	present
1296	Campylobacter jejuni OXC7275	45	0045	full-length	absent	22316	draft	clinical isolate	present	present	present	present	present	present	present	present
1302	Campylobacter jejuni OXC7281	137	0045	full-length	absent	22322	draft	clinical isolate	present	present	present	present	present	present	present	present
1304	Campylobacter jejuni OXC7283	137	0045	full-length	absent	22324	draft	clinical isolate	present	present	present	present	present	present	present	present
1305	Campylobacter jejuni OXC7284	45	0045	full-length	absent	22325	draft	clinical isolate	present	present	present	present	present	present	present	present
1323	Campylobacter jejuni OXC7303	45	0045	full-length	absent	22344	draft	clinical isolate	present	present	present	present	present	present	present	present
1329	Campylobacter jejuni OXC7309	45	0045	full-length	absent	22350	draft	clinical isolate	present	present	present	present	present	present	present	present
1335	Campylobacter jejuni OXC7315	45	0045	full-length	absent	22356	draft	clinical isolate	present	present	present	present	present	present	present	present
1343	Campylobacter jejuni OXC7326	45	0045	full-length	absent	22365	draft	clinical isolate	present	present	present	present	present	present	present	present
1347	Campylobacter jejuni OXC7331	137	0045	full-length	absent	22369	draft	clinical isolate	present	present	present	present	present	present	present	present
1355	Campylobacter jejuni OXC7340	45	0045	C-term truncated	absent	22377	draft	clinical isolate	present	present	present	present	present	present	present	present
1358	Campylobacter jejuni OXC7170	137	0045	full-length	absent	22661	draft	clinical isolate	present	present	present	present	present	present	present	present
1366	Campylobacter jejuni OXC7179	45	0045	full-length	absent	22670	draft	clinical isolate	present	present	present	present	present	present	present	present
1372	Campylobacter jejuni OXC7185	45	0045	full-length	absent	22676	draft	clinical isolate	present	present	present	present	present	present	present	present
1373	Campylobacter jejuni OXC7186	45	0045	full-length	absent	22677	draft	clinical isolate	present	present	present	present	present	present	present	present
1400	Campylobacter jejuni OXC7216	45	0045	full-length	absent	22707	draft	clinical isolate	present	present	present	present	present	present	present	present
1408	Campylobacter jejuni OXC7225	45	0045	full-length	absent	22716	draft	clinical isolate	present	present	present	present	present	present	present	present
1414	Campylobacter jejuni OXC7233	45	0045	full-length	absent	22723	draft	clinical isolate	present	present	present	present	present	present	present	present
1416	Campylobacter jejuni OXC7235	45	0045	full-length	absent	22725	draft	clinical isolate	present	present	present	present	present	present	present	present
1419	Campylobacter jejuni OXC7239	45	0045	full-length	absent	22729	draft	clinical isolate	present	present	present	present	present	present	present	present
1704	Campylobacter jejuni OXC5850	45	0045	full-length	absent	23667	draft	clinical isolate	present	present	present	present	present	present	present	present
1720	Campylobacter jejuni OXC5941	45	0045	full-length	absent	23683	draft	clinical isolate	present	present	present	present	present	present	present	present
1721	Campylobacter jejuni OXC7342	45	0045	full-length	absent	23883	draft	clinical isolate	present	present	present	present	present	present	present	present
1722	Campylobacter jejuni OXC7344	334	0045	full-length	absent	23884	draft	clinical isolate	present	present	present	present	present	present	present	present
1724	Campylobacter jejuni OXC7346	334	0045	full-length	absent	23886	draft	clinical isolate	present	present	present	present	present	present	present	present
1743	Campylobacter jejuni OXC7369	45	0045	full-length	absent	23907	draft	clinical isolate	present	present	present	present	present	present	present	present
1745	Campylobacter jejuni OXC7371	2109	0045	full-length	absent	23909	draft	clinical isolate	present	present	present	present	present	present	present	present
1750	Campylobacter jejuni OXC7376	2109	0045	full-length	absent	23914	draft	clinical isolate	present	present	present	present	present	present	present	present
1751	Campylobacter jejuni OXC7377	2109	0045	full-length	absent	23915	draft	clinical isolate	present	present	present	present	present	present	present	present
1771	Campylobacter jejuni OXC7401	45	0045	full-length	absent	23937	draft	clinical isolate	present	present	present	present	present	present	present	present
1790	Campylobacter jejuni OXC7425	137	0045	full-length	absent	23959	draft	clinical isolate	present	present	present	present	present	present	present	present
1835	Campylobacter jejuni OXC7484	45	0045	full-length	absent	24012	draft	clinical isolate	present	present	present	present	present	present	present	present
1846	Campylobacter jejuni OXC7496	45	0045	full-length	absent	24024	draft	clinical isolate	present	present	present	present	present	present	present	present
1860	Campylobacter jejuni OXC4559	583	0045	full-length	absent	24039	draft	clinical isolate	present	present	present	present	present	present	present	present
1942	Campylobacter jejuni OXC7229	45	0045	full-length	absent	24127	draft	clinical isolate	present	present	present	present	present	present	present	present
1968	Campylobacter jejuni Dg145	45	0045	full-length	absent	24193	draft	other animal	present	present	present	present	present	present	present	present
1998	Campylobacter jejuni C8	45	0045	full-length	absent	24249	draft	chicken	present	present	present	present	present	present	present	present
2043	Campylobacter jejuni OXC4893	45	0045	full-length	absent	24459	draft	clinical isolate	present	present	present	present	present	present	present	present
2051	Campylobacter jejuni OXC4907	137	0045	full-length	absent	24467	draft	clinical isolate	present	present	present	present	present	present	present	present
2095	Campylobacter jejuni OXC7584	583	0045	full-length	absent	24518	draft	clinical isolate	present	present	present	present	present	present	present	present
2098	Campylobacter jejuni OXC7587	583	0045	full-length	absent	24521	draft	clinical isolate	present	present	present	present	present	present	present	present
2131	Campylobacter jejuni OXC7634	45	0045	full-length	absent	24563	draft	clinical isolate	present	present	present	present	present	present	present	present
2142	Campylobacter jejuni OXC7766	45	0045	full-length	absent	24575	draft	clinical isolate	present	present	present	present	present	present	present	present
2149	Campylobacter jejuni OXC7776	45	0045	full-length	absent	24583	draft	clinical isolate	present	present	present	present	present	present	present	present
2153	Campylobacter jejuni OXC7780	137	0045	full-length	absent	24587	draft	clinical isolate	present	present	present	present	present	present	present	present
2155	Campylobacter jejuni OXC7782	137	0045	full-length	absent	24589	draft	clinical isolate	present	present	present	present	present	present	present	present
2156	Campylobacter jejuni OXC7786	137	0045	full-length	absent	24590	draft	clinical isolate	present	present	present	present	present	present	present	present
2157	Campylobacter jejuni OXC7788	45	0045	full-length	absent	24591	draft	clinical isolate	present	present	present	present	present	present	present	present
2162	Campylobacter jejuni OXC7793	45	0045	full-length	absent	24596	draft	clinical isolate	present	present	present	present	present	present	present	present
2174	Campylobacter jejuni OXC7812	45	0045	full-length	absent	24610	draft	clinical isolate	present	present	present	present	present	present	present	present
2278	Campylobacter jejuni OXC5090	45	0045	full-length	absent	24731	draft	clinical isolate	present	present	present	present	present	present	present	present
2279	Campylobacter jejuni OXC5091	583	0045	full-length	absent	24732	draft	clinical isolate	present	present	present	present	present	present	present	present
2298	Campylobacter jejuni OXC5129	334	0045	full-length	absent	24751	draft	clinical isolate	present	present	present	present	present	present	present	present
2299	Campylobacter jejuni OXC5130	45	0045	full-length	absent	24752	draft	clinical isolate	present	present	present	present	present	present	present	present
2312	Campylobacter jejuni OXC5164	45	0045	full-length	absent	24766	draft	clinical isolate	present	present	present	present	present	present	present	present
2318	Campylobacter jejuni OXC5171	45	0045	full-length	absent	24772	draft	clinical isolate	present	present	present	present	present	present	present	present
2323	Campylobacter jejuni OXC5180	45	0045	full-length	absent	24777	draft	clinical isolate	present	present	present	present	present	present	present	present
2333	Campylobacter jejuni OXC5192	45	0045	full-length	absent	24787	draft	clinical isolate	present	present	present	present	present	present	present	present
2343	Campylobacter jejuni OXC5208	6017	0045	full-length	absent	24798	draft	clinical isolate	present	present	present	present	present	present	present	present
2354	Campylobacter jejuni OXC5224	583	0045	full-length	absent	24810	draft	clinical isolate	present	present	present	present	present	present	present	present
2355	Campylobacter jejuni OXC5225	45	0045	full-length	absent	24811	draft	clinical isolate	present	present	present	present	present	present	present	present
2361	Campylobacter jejuni OXC5231	45	0045	full-length	absent	24817	draft	clinical isolate	present	present	present	present	present	present	present	present
2363	Campylobacter jejuni OXC5236	45	0045	full-length	absent	24819	draft	clinical isolate	present	present	present	present	present	present	present	present
2402	Campylobacter jejuni OXC7659	45	0045	full-length	absent	24914	draft	clinical isolate	present	present	present	present	present	present	present	present
2454	Campylobacter jejuni OXC7735	45	0045	full-length	absent	24973	draft	clinical isolate	present	present	present	present	present	present	present	present
2461	Campylobacter jejuni OXC7745	45	0045	full-length	absent	24980	draft	clinical isolate	present	present	present	present	present	present	present	present
2467	Campylobacter jejuni OXC7752	538	0045	full-length	absent	24986	draft	clinical isolate	present	present	present	present	present	present	present	present
2489	Campylobacter jejuni OXC7881	137	0045	full-length	absent	25014	draft	clinical isolate	present	present	present	present	present	present	present	present
2510	Campylobacter jejuni OXC7911	45	0045	full-length	absent	25041	draft	clinical isolate	present	present	present	present	present	present	present	present
2518	Campylobacter jejuni OXC7922	45	0045	full-length	absent	25051	draft	clinical isolate	present	present	present	present	present	present	present	present
2519	Campylobacter jejuni OXC7923	45	0045	full-length	absent	25052	draft	clinical isolate	present	present	present	present	present	present	present	present
2558	Campylobacter jejuni OXC5318	137	0045	full-length	absent	25100	draft	clinical isolate	present	present	present	present	present	present	present	present
2621	Campylobacter jejuni OXC7972	45	0045	full-length	absent	25387	draft	clinical isolate	present	present	present	present	present	present	present	present
2624	Campylobacter jejuni OXC7975	1701	0045	full-length	absent	25390	draft	clinical isolate	present	present	present	present	present	present	present	present
2628	Campylobacter jejuni OXC7979	137	0045	full-length	absent	25394	draft	clinical isolate	present	present	present	present	present	present	present	present
2632	Campylobacter jejuni OXC7987	2197	0045	full-length	absent	25399	draft	clinical isolate	present	present	present	present	present	present	present	present
2663	Campylobacter jejuni OXC8118	137	0045	full-length	absent	25433	draft	clinical isolate	present	present	present	present	present	present	present	present
2686	Campylobacter jejuni OXC8128	583	0045	full-length	absent	25459	draft	clinical isolate	present	present	present	present	present	present	present	present
2716	Campylobacter jejuni OXC8007	45	0045	full-length	absent	25491	draft	clinical isolate	present	present	present	present	present	present	present	present
2718	Campylobacter jejuni OXC8016	137	0045	full-length	absent	25493	draft	clinical isolate	present	present	present	present	present	present	present	present
2729	Campylobacter jejuni OXC8046	230	0045	full-length	absent	25508	draft	clinical isolate	present	present	present	present	present	present	present	present
2733	Campylobacter jejuni OXC8062	334	0045	full-length	absent	25512	draft	clinical isolate	present	present	present	present	present	present	present	present
2736	Campylobacter jejuni OXC8065	45	0045	full-length	absent	25515	draft	clinical isolate	present	present	present	present	present	present	present	present
2740	Campylobacter jejuni OXC8080	583	0045	full-length	absent	25519	draft	clinical isolate	present	present	present	present	present	present	present	present
2747	Campylobacter jejuni OXC8100	137	0045	full-length	absent	25528	draft	clinical isolate	present	present	present	present	present	present	present	present
2763	Campylobacter jejuni OXC8170	45	0045	full-length	absent	25547	draft	clinical isolate	present	present	present	present	present	present	present	present
2798	Campylobacter jejuni OXC8026	45	0045	full-length	absent	25589	draft	clinical isolate	present	present	present	present	present	present	present	present
2806	Campylobacter jejuni OXC7998	45	0045	full-length	absent	25597	draft	clinical isolate	present	present	present	present	present	present	present	present
2809	Campylobacter jejuni OXC8055	334	0045	full-length	absent	25600	draft	clinical isolate	present	present	present	present	present	present	present	present
2812	Campylobacter jejuni OXC8072	45	0045	full-length	absent	25606	draft	clinical isolate	present	present	present	present	present	present	present	present
2829	Campylobacter jejuni OXC7708	45	0045	full-length	absent	25629	draft	clinical isolate	present	present	present	present	present	present	present	present
2854	Campylobacter jejuni Dg20a	7259	0045	full-length	absent	25937	draft	other animal	present	present	present	present	present	present	present	present
2860	Campylobacter jejuni Dg24	583	0045	full-length	absent	25944	draft	other animal	present	present	present	present	present	present	present	present
2863	Campylobacter jejuni Dg57a	7259	0045	full-length	absent	25947	draft	other animal	present	present	present	present	present	present	present	present
2865	Campylobacter jejuni Dg44a	7259	0045	full-length	absent	25950	draft	other animal	present	present	present	present	present	present	present	present
2868	Campylobacter jejuni Dg25a	583	0045	full-length	absent	25955	draft	other animal	present	present	present	present	present	present	present	present
2872	Campylobacter jejuni Dg26b	7259	0045	full-length	absent	25959	draft	other animal	present	present	present	present	present	present	present	present
2873	Campylobacter jejuni Dg283	1326	0045	full-length	absent	25960	draft	other animal	present	present	present	present	present	present	present	present
2875	Campylobacter jejuni Dg28a	583	0045	full-length	absent	25963	draft	other animal	present	present	present	present	present	present	present	present
2876	Campylobacter jejuni Dg292	45	0045	full-length	absent	25964	draft	other animal	present	present	present	present	present	present	present	present
2892	Campylobacter jejuni Dg200	45	0045	full-length	absent	25985	draft	other animal	present	present	present	present	present	present	present	present
2894	Campylobacter jejuni Dg131	7259	0045	full-length	absent	25988	draft	other animal	present	present	present	present	present	present	present	present
2895	Campylobacter jejuni Dg224	7259	0045	full-length	absent	25989	draft	other animal	present	present	present	present	present	present	present	present
2896	Campylobacter jejuni Dg307	7259	0045	full-length	absent	25990	draft	other animal	present	present	present	present	present	present	present	present
2897	Campylobacter jejuni Dg304	7259	0045	full-length	absent	25991	draft	other animal	present	present	present	present	present	present	present	present
2905	Campylobacter jejuni Dg122	4791	0045	full-length	absent	25999	draft	other animal	present	present	present	present	present	present	present	present
2910	Campylobacter jejuni Dg128	7259	0045	full-length	absent	26007	draft	other animal	present	present	present	present	present	present	present	present
2912	Campylobacter jejuni Dg345	7256	0045	full-length	absent	26009	draft	other animal	present	present	present	present	present	present	present	present
2915	Campylobacter jejuni Dg366	583	0045	full-length	absent	26013	draft	other animal	present	present	present	present	present	present	present	present
2917	Campylobacter jejuni Dg130	7259	0045	full-length	absent	26015	draft	other animal	present	present	present	present	present	present	present	present
2918	Campylobacter jejuni Dg161	45	0045	full-length	absent	26016	draft	other animal	present	present	present	present	present	present	present	present
2920	Campylobacter jejuni Dg206	45	0045	full-length	absent	26018	draft	other animal	present	present	present	present	present	present	present	present
2921	Campylobacter jejuni Dg109	7259	0045	full-length	absent	26019	draft	other animal	present	present	present	present	present	present	present	present
2922	Campylobacter jejuni Dg95	7259	0045	full-length	absent	26020	draft	other animal	present	present	present	present	present	present	present	present
2924	Campylobacter jejuni Dg294	7256	0045	full-length	absent	26022	draft	other animal	present	present	present	present	present	present	present	present
2926	Campylobacter jejuni Dg162	45	0045	full-length	absent	26024	draft	other animal	present	present	present	present	present	present	present	present
2928	Campylobacter jejuni Dg202	45	0045	full-length	absent	26026	draft	other animal	present	present	present	present	present	present	present	present
2930	Campylobacter jejuni Dg374	137	0045	full-length	absent	26029	draft	other animal	present	present	present	present	present	present	present	present
2932	Campylobacter jejuni Dg137	7259	0045	full-length	absent	26031	draft	other animal	present	present	present	present	present	present	present	present
2935	Campylobacter jejuni Dg180	4791	0045	full-length	absent	26034	draft	other animal	present	present	present	present	present	present	present	present
2938	Campylobacter jejuni Dg379	137	0045	full-length	absent	26037	draft	other animal	present	present	present	present	present	present	present	present
2939	Campylobacter jejuni Dg273	45	0045	full-length	absent	26038	draft	other animal	present	present	present	present	present	present	present	present
2940	Campylobacter jejuni Dg184	4791	0045	full-length	absent	26040	draft	other animal	present	present	present	present	present	present	present	present
2943	Campylobacter jejuni Dg104	7259	0045	full-length	absent	26043	draft	other animal	present	present	present	present	present	present	present	present
2949	Campylobacter jejuni Dg260	583	0045	full-length	absent	26051	draft	other animal	present	present	present	present	present	present	present	present
2952	Campylobacter jejuni Dg187	4791	0045	full-length	absent	26054	draft	other animal	present	present	present	present	present	present	present	present
2953	Campylobacter jejuni Dg382	137	0045	full-length	absent	26055	draft	other animal	present	present	present	present	present	present	present	present
2955	Campylobacter jejuni Dg275	7259	0045	full-length	absent	26058	draft	other animal	present	present	present	present	present	present	present	present
2958	Campylobacter jejuni Dg383	45	0045	full-length	absent	26062	draft	other animal	present	present	present	present	present	present	present	present
2959	Campylobacter jejuni Dg246	7259	0045	full-length	absent	26063	draft	other animal	present	present	present	present	present	present	present	present
2960	Campylobacter jejuni Dg117	7259	0045	full-length	absent	26064	draft	other animal	present	present	present	present	present	present	present	present
2971	Campylobacter jejuni OXC8372	2109	0045	full-length	absent	27872	draft	clinical isolate	present	present	present	present	present	present	present	present
2974	Campylobacter jejuni OXC8375	2109	0045	full-length	absent	27875	draft	clinical isolate	present	present	present	present	present	present	present	present
2997	Campylobacter jejuni OXC8195	45	0045	full-length	absent	27900	draft	clinical isolate	present	present	present	present	present	present	present	present
3007	Campylobacter jejuni OXC8207	45	0045	full-length	absent	27912	draft	clinical isolate	present	present	present	present	present	present	present	present
3010	Campylobacter jejuni OXC8213	45	0045	full-length	absent	27916	draft	clinical isolate	present	present	present	present	present	present	present	present
3021	Campylobacter jejuni OXC8228	45	0045	full-length	absent	27930	draft	clinical isolate	present	present	present	present	present	present	present	present
3029	Campylobacter jejuni OXC8236	11	0045	full-length	absent	27938	draft	clinical isolate	present	present	present	present	present	present	present	present
3030	Campylobacter jejuni OXC8238	45	0045	full-length	absent	27939	draft	clinical isolate	present	present	present	present	present	present	present	present
3033	Campylobacter jejuni OXC8246	137	0045	full-length	absent	27945	draft	clinical isolate	present	present	present	present	present	present	present	present
3047	Campylobacter jejuni OXC8267	45	0045	full-length	absent	27961	draft	clinical isolate	present	present	present	present	present	present	present	present
3109	Campylobacter jejuni OXC8336	45	0045	full-length	absent	28027	draft	clinical isolate	present	present	present	present	present	present	present	present
3131	Campylobacter jejuni OXC8362	45	0045	full-length	absent	28050	draft	clinical isolate	present	present	present	present	present	present	present	present
3137	Campylobacter jejuni Dg282_R	45	0045	full-length	absent	28057	draft	other animal	present	present	present	present	present	present	present	present
3164	Campylobacter jejuni OXC8388	137	0045	full-length	absent	28581	draft	clinical isolate	present	present	present	present	present	present	present	present
3238	Campylobacter jejuni OXC8474	233	0045	full-length	absent	28667	draft	clinical isolate	present	present	present	present	present	present	present	present
3247	Campylobacter jejuni OXC8483	45	0045	full-length	absent	28676	draft	clinical isolate	present	present	present	present	present	present	present	present
3294	Campylobacter jejuni OXC8536	583	0045	full-length	absent	28726	draft	clinical isolate	present	present	present	present	present	present	present	present
3353	Campylobacter jejuni OXC8578	45	0045	full-length	absent	28915	draft	clinical isolate	present	present	present	present	present	present	present	present
3489	Campylobacter jejuni OXC8615	45	0045	full-length	absent	29071	draft	clinical isolate	present	present	present	present	present	present	present	present
3519	Campylobacter jejuni OXC6137	45	0045	full-length	absent	29328	draft	clinical isolate	present	present	present	present	present	present	present	present
3553	Campylobacter jejuni OXC8993	45	0045	full-length	absent	30429	draft	clinical isolate	present	present	present	present	present	present	present	present
3600	Campylobacter jejuni OXC8796	45	0045	full-length	absent	30485	draft	clinical isolate	present	present	present	present	present	present	present	present
3610	Campylobacter jejuni OXC8809	1003	0045	full-length	absent	30498	draft	clinical isolate	present	present	present	present	present	present	present	present
3617	Campylobacter jejuni OXC8820	137	0045	full-length	absent	30508	draft	clinical isolate	present	present	present	present	present	present	present	present
3634	Campylobacter jejuni OXC8841	45	0045	full-length	absent	30527	draft	clinical isolate	present	present	present	present	present	present	present	present
3635	Campylobacter jejuni OXC8842	137	0045	full-length	absent	30528	draft	clinical isolate	present	present	present	present	present	present	present	present
3636	Campylobacter jejuni OXC8843	137	0045	full-length	absent	30529	draft	clinical isolate	present	present	present	present	present	present	present	present
3637	Campylobacter jejuni OXC8844	45	0045	full-length	absent	30530	draft	clinical isolate	present	present	present	present	present	present	present	present
3648	Campylobacter jejuni OXC8857	45	0045	full-length	absent	30543	draft	clinical isolate	present	present	present	present	present	present	present	present
3674	Campylobacter jejuni OXC8888	45	0045	full-length	absent	30572	draft	clinical isolate	present	present	present	present	present	present	present	present
3680	Campylobacter jejuni OXC8894	45	0045	full-length	absent	30578	draft	clinical isolate	present	present	present	present	present	present	present	present
3681	Campylobacter jejuni OXC8896	45	0045	full-length	absent	30579	draft	clinical isolate	present	present	present	present	present	present	present	present
3684	Campylobacter jejuni OXC8900	137	0045	full-length	absent	30583	draft	clinical isolate	present	present	present	present	present	present	present	present
3690	Campylobacter jejuni OXC8906	45	0045	full-length	absent	30589	draft	clinical isolate	present	present	present	present	present	present	present	present
3701	Campylobacter jejuni OXC8919	45	0045	full-length	absent	30602	draft	clinical isolate	present	present	present	present	present	present	present	present
3718	Campylobacter jejuni OXC8936	1701	0045	full-length	absent	30619	draft	clinical isolate	present	present	present	present	present	present	present	present
3719	Campylobacter jejuni OXC8937	45	0045	full-length	absent	30620	draft	clinical isolate	present	present	present	present	present	present	present	present
3734	Campylobacter jejuni OXC8956	137	0045	full-length	absent	30639	draft	clinical isolate	present	present	present	present	present	present	present	present
3735	Campylobacter jejuni OXC8961	583	0045	full-length	absent	30643	draft	clinical isolate	present	present	present	present	present	present	present	present
3738	Campylobacter jejuni OXC8968	538	0045	full-length	absent	30650	draft	clinical isolate	present	present	present	present	present	present	present	present
3740	Campylobacter jejuni OXC8970	230	0045	full-length	absent	30652	draft	clinical isolate	present	present	present	present	present	present	present	present
3742	Campylobacter jejuni OXC8972	45	0045	full-length	absent	30654	draft	clinical isolate	present	present	present	present	present	present	present	present
3757	Campylobacter jejuni OXC8996	137	0045	full-length	absent	30677	draft	clinical isolate	present	present	present	present	present	present	present	present
3758	Campylobacter jejuni OXC8997	230	0045	full-length	absent	30678	draft	clinical isolate	present	present	present	present	present	present	present	present
0018	Campylobacter jejuni 1893	38	0048	full-length	absent	AIPK01	draft	bovine	present	present	present	present	present	present	present	present
0024	Campylobacter jejuni 1997-4	475	0048	full-length	absent	AIOW01	draft	clinical isolate	present	present	present	present	present	present	present	present
0050	Campylobacter jejuni 86605	4840	0048	full-length	absent	AIOJ01	draft	chicken	present	present	present	present	present	present	present	present
0059	Campylobacter jejuni CJ2	918	0048	full-length	absent	AUUM01	draft	clinical isolate	present	present	present	present	present	present	present	present
0062	Campylobacter jejuni D2600	429	0048	absent	absent	AGTF01	draft	clinical isolate	present	present	present	present	present	present	present	present
0066	Campylobacter jejuni H22082	474	0048	full-length	absent	AEIP01	draft	clinical isolate	present	present	present	present	present	present	present	present
0081	Campylobacter jejuni LMG 23218	48	0048	full-length	absent	AIOB01	draft	chicken	present	present	present	present	present	present	present	present
0097	Campylobacter jejuni P110B	474	0048	full-length	absent	AEIO01	draft	chicken	present	present	present	present	present	present	present	present
0122	Campylobacter jejuni H121320384	48	0048	full-length	absent	2633	draft	clinical isolate	present	present	present	present	present	present	present	present
0139	Campylobacter jejuni H133940557	918	0048	full-length	absent	2659	draft	clinical isolate	present	present	present	present	present	present	present	present
0179	Campylobacter jejuni OXC6547	48	0048	full-length	absent	12882	draft	clinical isolate	present	present	present	present	present	present	present	present
0181	Campylobacter jejuni OXC6549	48	0048	full-length	absent	12884	draft	clinical isolate	present	present	present	present	present	present	present	present
0233	Campylobacter jejuni OXC6265	48	0048	full-length	absent	16062	draft	clinical isolate	present	present	present	present	present	present	present	present
0236	Campylobacter jejuni OXC6269	48	0048	full-length	absent	16066	draft	clinical isolate	present	present	present	present	present	present	present	present
0239	Campylobacter jejuni OXC6272	844	0048	full-length	absent	16069	draft	clinical isolate	present	present	present	present	present	present	present	present
0249	Campylobacter jejuni OXC6284	48	0048	full-length	absent	16081	draft	clinical isolate	present	present	present	present	present	present	present	present
0260	Campylobacter jejuni OXC6295	48	0048	full-length	absent	16092	draft	clinical isolate	present	present	present	present	present	present	present	present
0288	Campylobacter jejuni OXC6328	48	0048	full-length	absent	16125	draft	clinical isolate	present	present	present	present	present	present	present	present
0302	Campylobacter jejuni OXC6345	48	0048	full-length	absent	16142	draft	clinical isolate	present	present	present	present	present	present	present	present
0311	Campylobacter jejuni OXC6354	48	0048	full-length	absent	16151	draft	clinical isolate	present	present	present	present	present	present	present	present
0331	Campylobacter jejuni OXC6377	48	0048	full-length	absent	16174	draft	clinical isolate	present	present	present	present	present	present	present	present
0339	Campylobacter jejuni OXC6389	475	0048	absent	absent	16186	draft	clinical isolate	present	present	present	present	present	present	present	present
0349	Campylobacter jejuni OXC6403	48	0048	full-length	absent	16198	draft	clinical isolate	present	present	present	present	present	present	present	present
0357	Campylobacter jejuni OXC6411	48	0048	full-length	absent	16206	draft	clinical isolate	present	present	present	present	present	present	present	present
0359	Campylobacter jejuni OXC6413	429	0048	absent	absent	16208	draft	clinical isolate	present	present	present	present	present	present	present	present
0366	Campylobacter jejuni OXC6421	48	0048	full-length	absent	16216	draft	clinical isolate	present	present	present	present	present	present	present	present
0415	Campylobacter jejuni OXC6487	48	0048	full-length	absent	16279	draft	clinical isolate	present	present	present	present	present	present	present	present
0416	Campylobacter jejuni OXC6488	48	0048	full-length	absent	16280	draft	clinical isolate	present	present	present	present	present	present	present	present
0429	Campylobacter jejuni OXC6501	48	0048	full-length	absent	16293	draft	clinical isolate	present	present	present	present	present	present	present	present
0511	Campylobacter jejuni OXC6638	48	0048	full-length	absent	16387	draft	clinical isolate	present	present	present	present	present	present	present	present
0519	Campylobacter jejuni OXC6646	48	0048	full-length	absent	18203	draft	clinical isolate	present	present	present	present	present	present	present	present
0521	Campylobacter jejuni OXC6648	48	0048	full-length	absent	18205	draft	clinical isolate	present	present	present	present	present	present	present	present
0524	Campylobacter jejuni OXC6652	48	0048	full-length	absent	18209	draft	clinical isolate	present	present	present	present	present	present	present	present
0562	Campylobacter jejuni OXC6693	48	0048	full-length	absent	18250	draft	clinical isolate	present	present	present	present	present	present	present	present
0569	Campylobacter jejuni OXC6700	48	0048	full-length	absent	18257	draft	clinical isolate	present	present	present	present	present	present	present	present
0585	Campylobacter jejuni OXC6718	48	0048	full-length	absent	18275	draft	clinical isolate	present	present	present	present	present	present	present	present
0588	Campylobacter jejuni OXC6721	48	0048	full-length	absent	18278	draft	clinical isolate	present	present	present	present	present	present	present	present
0630	Campylobacter jejuni OXC6770	48	0048	full-length	absent	18327	draft	clinical isolate	present	present	present	present	present	present	present	present
0664	Campylobacter jejuni OXC6805	48	0048	full-length	absent	18362	draft	clinical isolate	present	present	present	present	present	present	present	present
0698	Campylobacter jejuni OXC4734	48	0048	full-length	absent	18437	draft	clinical isolate	present	present	present	present	present	present	present	present
0699	Campylobacter jejuni OXC4735	48	0048	full-length	absent	18438	draft	clinical isolate	present	present	present	present	present	present	present	present
0719	Campylobacter jejuni OXC4767	48	0048	full-length	absent	18460	draft	clinical isolate	present	present	present	present	present	present	present	present
0728	Campylobacter jejuni OXC4779	48	0048	full-length	absent	18469	draft	clinical isolate	present	present	present	present	present	present	present	present
0737	Campylobacter jejuni OXC6942	429	0048	absent	absent	21116	draft	clinical isolate	present	present	present	present	present	present	present	present
0766	Campylobacter jejuni OXC6973	48	0048	full-length	absent	21146	draft	clinical isolate	present	present	present	present	present	present	present	present
0776	Campylobacter jejuni OXC6983	48	0048	full-length	absent	21156	draft	clinical isolate	present	present	present	present	present	present	present	present
0778	Campylobacter jejuni OXC6986	48	0048	full-length	absent	21159	draft	clinical isolate	present	present	present	present	present	present	present	present
0782	Campylobacter jejuni OXC6992	48	0048	full-length	absent	21164	draft	clinical isolate	present	present	present	present	present	present	present	present
0784	Campylobacter jejuni OXC6995	48	0048	full-length	absent	21166	draft	clinical isolate	present	present	present	present	present	present	present	present
0806	Campylobacter jejuni OXC7111	48	0048	full-length	absent	21193	draft	clinical isolate	present	present	present	present	present	present	present	present
0807	Campylobacter jejuni OXC7112	48	0048	full-length	absent	21194	draft	clinical isolate	present	present	present	present	present	present	present	present
0809	Campylobacter jejuni OXC7114	48	0048	full-length	absent	21196	draft	clinical isolate	present	present	present	present	present	present	present	present
0810	Campylobacter jejuni OXC7115	48	0048	full-length	absent	21197	draft	clinical isolate	present	present	present	present	present	present	present	present
0814	Campylobacter jejuni OXC7119	48	0048	full-length	absent	21201	draft	clinical isolate	present	present	present	present	present	present	present	present
0817	Campylobacter jejuni OXC7122	48	0048	full-length	absent	21204	draft	clinical isolate	present	present	present	present	present	present	present	present
0830	Campylobacter jejuni OXC7139	48	0048	full-length	absent	21220	draft	clinical isolate	present	present	present	present	present	present	present	present
0834	Campylobacter jejuni OXC7143	48	0048	full-length	absent	21224	draft	clinical isolate	present	present	present	present	present	present	present	present
0842	Campylobacter jejuni OXC7151	48	0048	full-length	absent	21232	draft	clinical isolate	present	present	present	present	present	present	present	present
0854	Campylobacter jejuni OXC7165	48	0048	full-length	absent	21246	draft	clinical isolate	present	present	present	present	present	present	present	present
0866	Campylobacter jejuni OXC5334	48	0048	full-length	absent	21318	draft	clinical isolate	present	present	present	present	present	present	present	present
0879	Campylobacter jejuni OXC5358	48	0048	full-length	absent	21333	draft	clinical isolate	present	present	present	present	present	present	present	present
0903	Campylobacter jejuni OXC5405	48	0048	full-length	absent	21361	draft	clinical isolate	present	present	present	present	present	present	present	present
0916	Campylobacter jejuni OXC5422	6601	0048	full-length	absent	21374	draft	clinical isolate	present	present	present	present	present	present	present	present
0921	Campylobacter jejuni OXC5433	48	0048	full-length	absent	21379	draft	clinical isolate	present	present	present	present	present	present	present	present
0935	Campylobacter jejuni OXC5456	48	0048	full-length	absent	21394	draft	clinical isolate	present	present	present	present	present	present	present	present
0949	Campylobacter jejuni OXC5477	48	0048	full-length	absent	21409	draft	clinical isolate	present	present	present	present	present	present	present	present
0962	Campylobacter jejuni OXC5675	48	0048	full-length	absent	21422	draft	clinical isolate	present	present	present	present	present	present	present	present
0971	Campylobacter jejuni OXC5694	48	0048	full-length	absent	21435	draft	clinical isolate	present	present	present	present	present	present	present	present
0979	Campylobacter jejuni OXC5707	48	0048	full-length	absent	21444	draft	clinical isolate	present	present	present	present	present	present	present	present
0983	Campylobacter jejuni OXC5711	48	0048	full-length	absent	21448	draft	clinical isolate	present	present	present	present	present	present	present	present
0984	Campylobacter jejuni OXC5712	48	0048	full-length	absent	21449	draft	clinical isolate	present	present	present	present	present	present	present	present
0987	Campylobacter jejuni OXC5716	38	0048	full-length	absent	21452	draft	clinical isolate	present	present	present	present	present	present	present	present
1005	Campylobacter jejuni OXC5745	48	0048	full-length	absent	21472	draft	clinical isolate	present	present	present	present	present	present	present	present
1035	Campylobacter jejuni OXC6837	48	0048	full-length	absent	21556	draft	clinical isolate	present	present	present	present	present	present	present	present
1066	Campylobacter jejuni OXC6870	48	0048	full-length	absent	21589	draft	clinical isolate	present	present	present	present	present	present	present	present
1076	Campylobacter jejuni OXC6881	48	0048	full-length	absent	21600	draft	clinical isolate	present	present	present	present	present	present	present	present
1096	Campylobacter jejuni OXC6903	492	0048	full-length	absent	22098	draft	clinical isolate	present	present	present	present	present	present	present	present
1097	Campylobacter jejuni OXC6904	48	0048	full-length	absent	22099	draft	clinical isolate	present	present	present	present	present	present	present	present
1098	Campylobacter jejuni OXC6905	48	0048	full-length	absent	22100	draft	clinical isolate	present	present	present	present	present	present	present	present
1110	Campylobacter jejuni OXC6917	48	0048	full-length	absent	22112	draft	clinical isolate	present	present	present	present	present	present	present	present
1111	Campylobacter jejuni OXC6918	48	0048	full-length	absent	22113	draft	clinical isolate	present	present	present	present	present	present	present	present
1117	Campylobacter jejuni OXC6925	48	0048	full-length	absent	22120	draft	clinical isolate	present	present	present	present	present	present	present	present
1131	Campylobacter jejuni OXC4792	5359	0048	full-length	absent	22135	draft	clinical isolate	present	present	present	present	present	present	present	present
1136	Campylobacter jejuni OXC4799	5359	0048	full-length	absent	22140	draft	clinical isolate	present	present	present	present	present	present	present	present
1139	Campylobacter jejuni OXC4803	48	0048	full-length	absent	22143	draft	clinical isolate	present	present	present	present	present	present	present	present
1145	Campylobacter jejuni OXC4813	48	0048	full-length	absent	22149	draft	clinical isolate	present	present	present	present	present	present	present	present
1150	Campylobacter jejuni OXC4832	48	0048	full-length	absent	22157	draft	clinical isolate	present	present	present	present	present	present	present	present
1152	Campylobacter jejuni OXC4840	48	0048	full-length	absent	22159	draft	clinical isolate	present	present	present	present	present	present	present	present
1153	Campylobacter jejuni OXC4841	475	0048	full-length	absent	22160	draft	clinical isolate	present	present	present	present	present	present	present	present
1155	Campylobacter jejuni OXC4846	48	0048	full-length	absent	22162	draft	clinical isolate	present	present	present	present	present	present	present	present
1157	Campylobacter jejuni OXC4851	48	0048	full-length	absent	22164	draft	clinical isolate	present	present	present	present	present	present	present	present
1158	Campylobacter jejuni OXC4852	48	0048	full-length	absent	22165	draft	clinical isolate	present	present	present	present	present	present	present	present
1172	Campylobacter jejuni OXC4872	48	0048	full-length	absent	22180	draft	clinical isolate	present	present	present	present	present	present	present	present
1184	Campylobacter jejuni OXC7005	48	0048	full-length	absent	22192	draft	clinical isolate	present	present	present	present	present	present	present	present
1191	Campylobacter jejuni OXC7012	48	0048	full-length	absent	22199	draft	clinical isolate	present	present	present	present	present	present	present	present
1195	Campylobacter jejuni OXC7016	48	0048	full-length	absent	22203	draft	clinical isolate	present	present	present	present	present	present	present	present
1201	Campylobacter jejuni OXC7022	48	0048	full-length	absent	22209	draft	clinical isolate	present	present	present	present	present	present	present	present
1219	Campylobacter jejuni OXC7043	918	0048	full-length	absent	22228	draft	clinical isolate	present	present	present	present	present	present	present	present
1226	Campylobacter jejuni OXC7050	48	0048	full-length	absent	22235	draft	clinical isolate	present	present	present	present	present	present	present	present
1236	Campylobacter jejuni OXC7063	48	0048	full-length	absent	22247	draft	clinical isolate	present	present	present	present	present	present	present	present
1237	Campylobacter jejuni OXC7064	48	0048	full-length	absent	22248	draft	clinical isolate	present	present	present	present	present	present	present	present
1239	Campylobacter jejuni OXC7066	48	0048	full-length	absent	22250	draft	clinical isolate	present	present	present	present	present	present	present	present
1253	Campylobacter jejuni OXC7081	48	0048	full-length	absent	22265	draft	clinical isolate	present	present	present	present	present	present	present	present
1284	Campylobacter jejuni OXC7262	48	0048	full-length	absent	22303	draft	clinical isolate	present	present	present	present	present	present	present	present
1291	Campylobacter jejuni OXC7269	48	0048	full-length	absent	22310	draft	clinical isolate	present	present	present	present	present	present	present	present
1300	Campylobacter jejuni OXC7279	48	0048	full-length	absent	22320	draft	clinical isolate	present	present	present	present	present	present	present	present
1301	Campylobacter jejuni OXC7280	48	0048	full-length	absent	22321	draft	clinical isolate	present	present	present	present	present	present	present	present
1303	Campylobacter jejuni OXC7282	48	0048	full-length	absent	22323	draft	clinical isolate	present	present	present	present	present	present	present	present
1309	Campylobacter jejuni OXC7288	48	0048	full-length	absent	22329	draft	clinical isolate	present	present	present	present	present	present	present	present
1316	Campylobacter jejuni OXC7295	48	0048	full-length	absent	22336	draft	clinical isolate	present	present	present	present	present	present	present	present
1356	Campylobacter jejuni OXC7341	48	0048	full-length	absent	22378	draft	clinical isolate	present	present	present	present	present	present	present	present
1362	Campylobacter jejuni OXC7174	48	0048	full-length	absent	22665	draft	clinical isolate	present	present	present	present	present	present	present	present
1364	Campylobacter jejuni OXC7176	48	0048	full-length	absent	22667	draft	clinical isolate	present	present	present	present	present	present	present	present
1368	Campylobacter jejuni OXC7181	48	0048	full-length	absent	22672	draft	clinical isolate	present	present	present	present	present	present	present	present
1391	Campylobacter jejuni OXC7206	48	0048	full-length	absent	22697	draft	clinical isolate	present	present	present	present	present	present	present	present
1393	Campylobacter jejuni OXC7208	48	0048	full-length	absent	22699	draft	clinical isolate	present	present	present	present	present	present	present	present
1410	Campylobacter jejuni OXC7227	5173	0048	full-length	absent	22718	draft	clinical isolate	present	present	present	present	present	present	present	present
1550	Campylobacter jejuni OXC5484	48	0048	full-length	absent	23493	draft	clinical isolate	present	present	present	present	present	present	present	present
1560	Campylobacter jejuni OXC5614	475	0048	absent	absent	23505	draft	clinical isolate	present	present	present	present	present	present	present	present
1568	Campylobacter jejuni OXC5626	475	0048	absent	absent	23513	draft	clinical isolate	present	present	present	present	present	present	present	present
1575	Campylobacter jejuni OXC5636	48	0048	full-length	absent	23522	draft	clinical isolate	present	present	present	present	present	present	present	present
1578	Campylobacter jejuni OXC5640	48	0048	full-length	absent	23525	draft	clinical isolate	present	present	present	present	present	present	present	present
1613	Campylobacter jejuni OXC5814	48	0048	full-length	absent	23562	draft	clinical isolate	present	present	present	present	present	present	present	present
1629	Campylobacter jejuni OXC5838	5173	0048	full-length	absent	23581	draft	clinical isolate	present	present	present	present	present	present	present	present
1650	Campylobacter jejuni OXC5874	48	0048	full-length	absent	23609	draft	clinical isolate	present	present	present	present	present	present	present	present
1651	Campylobacter jejuni OXC5877	475	0048	full-length	absent	23610	draft	clinical isolate	present	present	present	present	present	present	present	present
1652	Campylobacter jejuni OXC5878	48	0048	full-length	absent	23611	draft	clinical isolate	present	present	present	present	present	present	present	present
1689	Campylobacter jejuni OXC5930	48	0048	full-length	absent	23651	draft	clinical isolate	present	present	present	present	present	present	present	present
1696	Campylobacter jejuni OXC5483	48	0048	full-length	absent	23658	draft	clinical isolate	present	present	present	present	present	present	present	present
1706	Campylobacter jejuni OXC5861	48	0048	full-length	absent	23669	draft	clinical isolate	present	present	present	present	present	present	present	present
1748	Campylobacter jejuni OXC7374	6754	0048	full-length	absent	23912	draft	clinical isolate	present	present	present	present	present	present	present	present
1756	Campylobacter jejuni OXC7383	48	0048	full-length	absent	23921	draft	clinical isolate	present	present	present	present	present	present	present	present
1761	Campylobacter jejuni OXC7388	48	0048	full-length	absent	23926	draft	clinical isolate	present	present	present	present	present	present	present	present
1772	Campylobacter jejuni OXC7404	918	0048	full-length	absent	23940	draft	clinical isolate	present	present	present	present	present	present	present	present
1793	Campylobacter jejuni OXC7430	5173	0048	full-length	absent	23963	draft	clinical isolate	present	present	present	present	present	present	present	present
1815	Campylobacter jejuni OXC7461	48	0048	full-length	absent	23990	draft	clinical isolate	present	present	present	present	present	present	present	present
1819	Campylobacter jejuni OXC7465	48	0048	full-length	absent	23994	draft	clinical isolate	present	present	present	present	present	present	present	present
1837	Campylobacter jejuni OXC7486	48	0048	full-length	absent	24014	draft	clinical isolate	present	present	present	present	present	present	present	present
1862	Campylobacter jejuni OXC4562	48	0048	full-length	absent	24041	draft	clinical isolate	present	present	present	present	present	present	present	present
1875	Campylobacter jejuni OXC4582	48	0048	full-length	absent	24056	draft	clinical isolate	present	present	present	present	present	present	present	present
1889	Campylobacter jejuni OXC4603	48	0048	full-length	absent	24070	draft	clinical isolate	present	present	present	present	present	present	present	present
1897	Campylobacter jejuni OXC4629	48	0048	full-length	absent	24079	draft	clinical isolate	present	present	present	present	present	present	present	present
1898	Campylobacter jejuni OXC4630	48	0048	full-length	absent	24080	draft	clinical isolate	present	present	present	present	present	present	present	present
1905	Campylobacter jejuni OXC4638	475	0048	full-length	absent	24087	draft	clinical isolate	present	present	present	present	present	present	present	present
1906	Campylobacter jejuni OXC4639	475	0048	full-length	absent	24088	draft	clinical isolate	present	present	present	present	present	present	present	present
1932	Campylobacter jejuni OXC4680	48	0048	full-length	absent	24116	draft	clinical isolate	present	present	present	present	present	present	present	present
1943	Campylobacter jejuni OXC7524	48	0048	full-length	absent	24128	draft	clinical isolate	present	present	present	present	present	present	present	present
1944	Campylobacter jejuni OXC7525	6754	0048	full-length	absent	24129	draft	clinical isolate	present	present	present	present	present	present	present	present
2022	Campylobacter jejuni ARI_1129_R	48	0048	full-length	absent	24324	draft	unknown	present	present	present	present	present	present	present	present
2026	Campylobacter jejuni ARI_1332_R	48	0048	full-length	absent	24329	draft	unknown	present	present	present	present	present	present	present	present
2039	Campylobacter jejuni CJ7016_R	48	0048	full-length	absent	24343	draft	unknown	present	present	present	present	present	present	present	present
2044	Campylobacter jejuni OXC4895	48	0048	full-length	absent	24460	draft	clinical isolate	present	present	present	present	present	present	present	present
2088	Campylobacter jejuni OXC7571	48	0048	full-length	absent	24508	draft	clinical isolate	present	present	present	present	present	present	present	present
2145	Campylobacter jejuni OXC7769	48	0048	full-length	absent	24578	draft	clinical isolate	present	present	present	present	present	present	present	present
2147	Campylobacter jejuni OXC7772	48	0048	full-length	absent	24580	draft	clinical isolate	present	present	present	present	present	present	present	present
2166	Campylobacter jejuni OXC7799	48	0048	full-length	absent	24600	draft	clinical isolate	present	present	present	present	present	present	present	present
2181	Campylobacter jejuni OXC7820	48	0048	full-length	absent	24617	draft	clinical isolate	present	present	present	present	present	present	present	present
2182	Campylobacter jejuni OXC7821	48	0048	full-length	absent	24618	draft	clinical isolate	present	present	present	present	present	present	present	present
2191	Campylobacter jejuni OXC7834	48	0048	full-length	absent	24631	draft	clinical isolate	present	present	present	present	present	present	present	present
2215	Campylobacter jejuni OXC4981	48	0048	full-length	absent	24667	draft	clinical isolate	present	present	present	present	present	present	present	present
2216	Campylobacter jejuni OXC4985	475	0048	full-length	absent	24668	draft	clinical isolate	present	present	present	present	present	present	present	present
2219	Campylobacter jejuni OXC4988	48	0048	full-length	absent	24671	draft	clinical isolate	present	present	present	present	present	present	present	present
2243	Campylobacter jejuni OXC5028	48	0048	full-length	absent	24696	draft	clinical isolate	present	present	present	present	present	present	present	present
2249	Campylobacter jejuni OXC5035	48	0048	full-length	absent	24702	draft	clinical isolate	present	present	present	present	present	present	present	present
2251	Campylobacter jejuni OXC5038	48	0048	full-length	absent	24704	draft	clinical isolate	present	present	present	present	present	present	present	present
2310	Campylobacter jejuni OXC5150	48	0048	full-length	absent	24764	draft	clinical isolate	present	present	present	present	present	present	present	present
2325	Campylobacter jejuni OXC5183	48	0048	full-length	absent	24779	draft	clinical isolate	present	present	present	present	present	present	present	present
2329	Campylobacter jejuni OXC5188	5183	0048	full-length	absent	24783	draft	clinical isolate	present	present	present	present	present	present	present	present
2346	Campylobacter jejuni OXC5213	918	0048	full-length	absent	24801	draft	clinical isolate	present	present	present	present	present	present	present	present
2358	Campylobacter jejuni OXC5228	48	0048	full-length	absent	24814	draft	clinical isolate	present	present	present	present	present	present	present	present
2367	Campylobacter jejuni OXC5242	48	0048	full-length	absent	24824	draft	clinical isolate	present	present	present	present	present	present	present	present
2369	Campylobacter jejuni OXC5244	48	0048	full-length	absent	24826	draft	clinical isolate	present	present	present	present	present	present	present	present
2371	Campylobacter jejuni OXC5247	48	0048	full-length	absent	24828	draft	clinical isolate	present	present	present	present	present	present	present	present
2396	Campylobacter jejuni OXC7647	48	0048	full-length	absent	24904	draft	clinical isolate	present	present	present	present	present	present	present	present
2415	Campylobacter jejuni OXC7673	6754	0048	full-length	absent	24927	draft	clinical isolate	present	present	present	present	present	present	present	present
2422	Campylobacter jejuni OXC7680	918	0048	full-length	absent	24934	draft	clinical isolate	present	present	present	present	present	present	present	present
2427	Campylobacter jejuni OXC7692	48	0048	full-length	absent	24940	draft	clinical isolate	present	present	present	present	present	present	present	present
2438	Campylobacter jejuni OXC7709	48	0048	full-length	absent	24955	draft	clinical isolate	present	present	present	present	present	present	present	present
2439	Campylobacter jejuni OXC7711	48	0048	full-length	absent	24956	draft	clinical isolate	present	present	present	present	present	present	present	present
2446	Campylobacter jejuni OXC7721	475	0048	absent	absent	24963	draft	clinical isolate	present	present	present	present	present	present	present	present
2463	Campylobacter jejuni OXC7747	48	0048	full-length	absent	24982	draft	clinical isolate	present	present	present	present	present	present	present	present
2466	Campylobacter jejuni OXC7750	48	0048	full-length	absent	24985	draft	clinical isolate	present	present	present	present	present	present	present	present
2512	Campylobacter jejuni OXC7914	48	0048	full-length	absent	25044	draft	clinical isolate	present	present	present	present	present	present	present	present
2565	Campylobacter jejuni OXC7582	918	0048	full-length	absent	25107	draft	clinical isolate	present	present	present	present	present	present	present	present
2646	Campylobacter jejuni OXC8066	48	0048	full-length	absent	25416	draft	clinical isolate	present	present	present	present	present	present	present	present
2664	Campylobacter jejuni OXC7703	48	0048	full-length	absent	25434	draft	clinical isolate	present	present	present	present	present	present	present	present
2684	Campylobacter jejuni OXC8125	48	0048	full-length	absent	25457	draft	clinical isolate	present	present	present	present	present	present	present	present
2697	Campylobacter jejuni OXC5304	48	0048	full-length	absent	25471	draft	clinical isolate	present	present	present	present	present	present	present	present
2728	Campylobacter jejuni OXC8040	48	0048	full-length	absent	25505	draft	clinical isolate	present	present	present	present	present	present	present	present
2735	Campylobacter jejuni OXC8064	48	0048	full-length	absent	25514	draft	clinical isolate	present	present	present	present	present	present	present	present
2754	Campylobacter jejuni OXC8120	48	0048	full-length	absent	25536	draft	clinical isolate	present	present	present	present	present	present	present	present
2771	Campylobacter jejuni OXC8124	48	0048	full-length	absent	25557	draft	clinical isolate	present	present	present	present	present	present	present	present
2824	Campylobacter jejuni OXC7435	48	0048	full-length	absent	25622	draft	clinical isolate	present	present	present	present	present	present	present	present
2826	Campylobacter jejuni OXC7483	48	0048	full-length	absent	25624	draft	clinical isolate	present	present	present	present	present	present	present	present
2839	Campylobacter jejuni OXC8159	48	0048	full-length	absent	25646	draft	clinical isolate	present	present	present	present	present	present	present	present
2880	Campylobacter jejuni Dg15b	48	0048	full-length	absent	25970	draft	other animal	present	present	present	present	present	present	present	present
2977	Campylobacter jejuni OXC7723	48	0048	full-length	absent	27879	draft	clinical isolate	present	present	present	present	present	present	present	present
2998	Campylobacter jejuni OXC8196	48	0048	full-length	absent	27901	draft	clinical isolate	present	present	present	present	present	present	present	present
3006	Campylobacter jejuni OXC8206	48	0048	full-length	absent	27911	draft	clinical isolate	present	present	present	present	present	present	present	present
3019	Campylobacter jejuni OXC8226	48	0048	full-length	absent	27928	draft	clinical isolate	present	present	present	present	present	present	present	present
3025	Campylobacter jejuni OXC8232	48	0048	full-length	absent	27934	draft	clinical isolate	present	present	present	present	present	present	present	present
3090	Campylobacter jejuni OXC8317	48	0048	full-length	absent	28008	draft	clinical isolate	present	present	present	present	present	present	present	present
3115	Campylobacter jejuni OXC8343	48	0048	full-length	absent	28034	draft	clinical isolate	present	present	present	present	present	present	present	present
3132	Campylobacter jejuni OXC8353	48	0048	full-length	absent	28051	draft	clinical isolate	present	present	present	present	present	present	present	present
3156	Campylobacter jejuni OXC8380	492	0048	full-length	absent	28573	draft	clinical isolate	present	present	present	present	present	present	present	present
3185	Campylobacter jejuni OXC8413	918	0048	full-length	absent	28604	draft	clinical isolate	present	present	present	present	present	present	present	present
3198	Campylobacter jejuni OXC8430	48	0048	full-length	absent	28621	draft	clinical isolate	present	present	present	present	present	present	present	present
3199	Campylobacter jejuni OXC8431	48	0048	full-length	absent	28622	draft	clinical isolate	present	present	present	present	present	present	present	present
3200	Campylobacter jejuni OXC8432	48	0048	full-length	absent	28623	draft	clinical isolate	present	present	present	present	present	present	present	present
3237	Campylobacter jejuni OXC8473	48	0048	full-length	absent	28666	draft	clinical isolate	present	present	present	present	present	present	present	present
3253	Campylobacter jejuni OXC8490	48	0048	full-length	absent	28682	draft	clinical isolate	present	present	present	present	present	present	present	present
3270	Campylobacter jejuni OXC8509	48	0048	full-length	absent	28700	draft	clinical isolate	present	present	present	present	present	present	present	present
3277	Campylobacter jejuni OXC8517	48	0048	full-length	absent	28708	draft	clinical isolate	present	present	present	present	present	present	present	present
3279	Campylobacter jejuni OXC8519	48	0048	full-length	absent	28710	draft	clinical isolate	present	present	present	present	present	present	present	present
3284	Campylobacter jejuni OXC8525	48	0048	full-length	absent	28716	draft	clinical isolate	present	present	present	present	present	present	present	present
3293	Campylobacter jejuni OXC8535	48	0048	full-length	absent	28725	draft	clinical isolate	present	present	present	present	present	present	present	present
3343	Campylobacter jejuni OXC8561	48	0048	full-length	absent	28901	draft	clinical isolate	present	present	present	present	present	present	present	present
3366	Campylobacter jejuni OXC8595	48	0048	full-length	absent	28928	draft	clinical isolate	present	present	present	present	present	present	present	present
3393	Campylobacter jejuni OXC8640	2248	0048	full-length	absent	28956	draft	clinical isolate	present	present	present	present	present	present	present	present
3402	Campylobacter jejuni OXC8652	48	0048	full-length	absent	28966	draft	clinical isolate	present	present	present	present	present	present	present	present
3420	Campylobacter jejuni OXC8612	48	0048	full-length	absent	28987	draft	clinical isolate	present	present	present	present	present	present	present	present
3460	Campylobacter jejuni OXC8708	2343	0048	full-length	absent	29037	draft	clinical isolate	present	present	present	present	present	present	present	present
3462	Campylobacter jejuni OXC8710	48	0048	full-length	absent	29039	draft	clinical isolate	present	present	present	present	present	present	present	present
3491	Campylobacter jejuni OXC8636	48	0048	full-length	absent	29073	draft	clinical isolate	present	present	present	present	present	present	present	present
3551	Campylobacter jejuni OXC8812	48	0048	full-length	absent	30427	draft	clinical isolate	present	present	present	present	present	present	present	present
3582	Campylobacter jejuni OXC8776	48	0048	full-length	absent	30465	draft	clinical isolate	present	present	present	present	present	present	present	present
3583	Campylobacter jejuni OXC8777	48	0048	full-length	absent	30466	draft	clinical isolate	present	present	present	present	present	present	present	present
3595	Campylobacter jejuni OXC8791	48	0048	full-length	absent	30480	draft	clinical isolate	present	present	present	present	present	present	present	present
3599	Campylobacter jejuni OXC8795	48	0048	full-length	absent	30484	draft	clinical isolate	present	present	present	present	present	present	present	present
3621	Campylobacter jejuni OXC8826	48	0048	full-length	absent	30514	draft	clinical isolate	present	present	present	present	present	present	present	present
3659	Campylobacter jejuni OXC8869	48	0048	full-length	absent	30555	draft	clinical isolate	present	present	present	present	present	present	present	present
3688	Campylobacter jejuni OXC8904	48	0048	full-length	absent	30587	draft	clinical isolate	present	present	present	present	present	present	present	present
3697	Campylobacter jejuni OXC8915	48	0048	full-length	absent	30598	draft	clinical isolate	present	present	present	present	present	present	present	present
3702	Campylobacter jejuni OXC8920	48	0048	full-length	absent	30603	draft	clinical isolate	present	present	present	present	present	present	present	present
3707	Campylobacter jejuni OXC8925	48	0048	full-length	absent	30608	draft	clinical isolate	present	present	present	present	present	present	present	present
3728	Campylobacter jejuni OXC8948	492	0048	full-length	absent	30631	draft	clinical isolate	present	present	present	present	present	present	present	present
3741	Campylobacter jejuni OXC8971	48	0048	full-length	absent	30653	draft	clinical isolate	present	present	present	present	present	present	present	present
3746	Campylobacter jejuni OXC8983	48	0048	full-length	absent	30665	draft	clinical isolate	present	present	present	present	present	present	present	present
3762	Campylobacter jejuni OXC9002	48	0048	full-length	absent	30683	draft	clinical isolate	present	present	present	present	present	present	present	present
3768	Campylobacter jejuni OXC9010	48	0048	full-length	absent	30690	draft	clinical isolate	present	present	present	present	present	present	present	present
3780	Campylobacter jejuni H143900546	48	0048	full-length	absent	31013	draft	clinical isolate	present	present	present	present	present	present	present	present
3783	Campylobacter jejuni H143900545	48	0048	full-length	absent	31016	draft	clinical isolate	present	present	present	present	present	present	present	present
0861	Campylobacter jejuni OXC5329	49	0049	absent	absent	21313	draft	clinical isolate	present	present	present	present	present	present	present	present
0881	Campylobacter jejuni OXC5368	5483	0049	absent	absent	21336	draft	clinical isolate	present	present	present	present	present	present	present	present
1384	Campylobacter jejuni OXC7197	49	0049	absent	absent	22688	draft	clinical isolate	present	present	present	present	present	present	present	present
1639	Campylobacter jejuni OXC5854	49	0049	absent	absent	23594	draft	clinical isolate	present	present	present	present	present	present	present	present
1823	Campylobacter jejuni OXC7469	49	0049	absent	absent	23998	draft	clinical isolate	present	present	present	present	present	present	present	present
2077	Campylobacter jejuni OXC7559	49	0049	absent	absent	24496	draft	clinical isolate	present	present	present	present	present	present	present	present
2572	Campylobacter jejuni OXC7885	49	0049	absent	absent	25114	draft	clinical isolate	present	present	present	present	present	present	present	present
2772	Campylobacter jejuni OXC8127	49	0049	absent	absent	25558	draft	clinical isolate	present	present	present	present	present	present	present	present
3071	Campylobacter jejuni OXC8298	7179	0049	absent	absent	27989	draft	clinical isolate	present	present	present	present	present	present	present	present
3434	Campylobacter jejuni OXC8671	7305	0049	absent	absent	29004	draft	clinical isolate	present	present	present	present	present	present	present	present
3665	Campylobacter jejuni OXC8876	5483	0049	absent	absent	30562	draft	clinical isolate	present	present	present	present	present	present	present	present
3696	Campylobacter jejuni OXC8914	5483	0049	absent	absent	30597	draft	clinical isolate	present	present	present	present	present	present	present	present
3756	Campylobacter jejuni OXC8995	49	0049	absent	absent	30676	draft	clinical isolate	present	present	present	present	present	present	present	present
0008	Campylobacter jejuni 10186	1919	0052	full-length	absent	AUUG01	draft	clinical isolate	present	present	present	present	present	present	present	present
0032	Campylobacter jejuni 20176	161	0052	full-length	absent	AUUQ01	draft	clinical isolate	present	present	present	present	present	present	present	present
0056	Campylobacter jejuni CG8421	1919	0052	full-length	absent	ABGQ01	draft	clinical isolate	present	present	present	present	present	present	present	present
0087	Campylobacter jejuni LMG 9081	52	0052	full-length	absent	AIOM01	draft	clinical isolate	present	present	present	present	present	present	present	present
0325	Campylobacter jejuni OXC6368	52	0052	full-length	absent	16165	draft	clinical isolate	present	present	present	present	present	present	present	present
0373	Campylobacter jejuni OXC6432	614	0052	full-length	absent	16227	draft	clinical isolate	present	present	present	present	present	present	present	present
0380	Campylobacter jejuni OXC6441	52	0052	full-length	absent	16235	draft	clinical isolate	present	present	present	present	present	present	present	present
0540	Campylobacter jejuni OXC6669	775	0052	full-length	absent	18226	draft	clinical isolate	present	present	present	present	present	present	present	present
0602	Campylobacter jejuni OXC6737	52	0052	full-length	absent	18294	draft	clinical isolate	present	present	present	present	present	present	present	present
0606	Campylobacter jejuni OXC6742	52	0052	full-length	absent	18299	draft	clinical isolate	present	present	present	present	present	present	present	present
0628	Campylobacter jejuni OXC6768	2275	0052	full-length	absent	18325	draft	clinical isolate	present	present	present	present	present	present	present	present
0961	Campylobacter jejuni OXC5674	52	0052	full-length	absent	21421	draft	clinical isolate	present	present	present	present	present	present	present	present
1006	Campylobacter jejuni OXC5747	775	0052	full-length	absent	21473	draft	clinical isolate	present	present	present	present	present	present	present	present
1007	Campylobacter jejuni OXC5748	775	0052	full-length	absent	21474	draft	clinical isolate	present	present	present	present	present	present	present	present
1009	Campylobacter jejuni OXC5751	775	0052	full-length	absent	21476	draft	clinical isolate	present	present	present	present	present	present	present	present
1101	Campylobacter jejuni OXC6908	52	0052	full-length	absent	22103	draft	clinical isolate	present	present	present	present	present	present	present	present
1220	Campylobacter jejuni OXC7044	52	0052	full-length	absent	22229	draft	clinical isolate	present	present	present	present	present	present	present	present
1327	Campylobacter jejuni OXC7307	52	0052	full-length	absent	22348	draft	clinical isolate	present	present	present	present	present	present	present	present
1376	Campylobacter jejuni OXC7189	52	0052	full-length	absent	22680	draft	clinical isolate	present	present	present	present	present	present	present	present
1558	Campylobacter jejuni OXC5608	52	0052	full-length	absent	23503	draft	clinical isolate	present	present	present	present	present	present	present	present
1640	Campylobacter jejuni OXC5857	775	0052	full-length	absent	23597	draft	clinical isolate	present	present	present	present	present	present	present	present
1668	Campylobacter jejuni OXC5898	52	0052	full-length	absent	23628	draft	clinical isolate	present	present	present	present	present	present	present	present
1669	Campylobacter jejuni OXC5900	52	0052	full-length	absent	23629	draft	clinical isolate	present	present	present	present	present	present	present	present
1682	Campylobacter jejuni OXC5917	52	0052	full-length	absent	23642	draft	clinical isolate	present	present	present	present	present	present	present	present
1910	Campylobacter jejuni OXC4646	775	0052	full-length	absent	24092	draft	clinical isolate	present	present	present	present	present	present	present	present
1947	Campylobacter jejuni OXC7528	52	0052	full-length	absent	24132	draft	clinical isolate	present	present	present	present	present	present	present	present
2084	Campylobacter jejuni OXC7567	775	0052	full-length	absent	24504	draft	clinical isolate	present	present	present	present	present	present	present	present
2229	Campylobacter jejuni OXC5005	52	0052	full-length	absent	24682	draft	clinical isolate	present	present	present	present	present	present	present	present
2303	Campylobacter jejuni OXC5136	775	0052	full-length	absent	24756	draft	clinical isolate	present	present	present	present	present	present	present	present
2321	Campylobacter jejuni OXC5178	775	0052	full-length	absent	24775	draft	clinical isolate	present	present	present	present	present	present	present	present
2340	Campylobacter jejuni OXC5205	52	0052	full-length	absent	24795	draft	clinical isolate	present	present	present	present	present	present	present	present
2348	Campylobacter jejuni OXC5215	52	0052	full-length	absent	24803	draft	clinical isolate	present	present	present	present	present	present	present	present
2459	Campylobacter jejuni OXC7743	52	0052	full-length	absent	24978	draft	clinical isolate	present	present	present	present	present	present	present	present
2529	Campylobacter jejuni OXC7906	52	0052	full-length	absent	25069	draft	clinical isolate	present	present	present	present	present	present	present	present
2562	Campylobacter jejuni OXC7545	2100	0052	full-length	absent	25104	draft	clinical isolate	present	present	present	present	present	present	present	present
2609	Campylobacter jejuni OXC7956	52	0052	full-length	absent	25375	draft	clinical isolate	present	present	present	present	present	present	present	present
2651	Campylobacter jejuni OXC8081	52	0052	full-length	absent	25421	draft	clinical isolate	present	present	present	present	present	present	present	present
2672	Campylobacter jejuni OXC8181	52	0052	full-length	absent	25444	draft	clinical isolate	present	present	present	present	present	present	present	present
2702	Campylobacter jejuni OXC7947	52	0052	full-length	absent	25476	draft	clinical isolate	present	present	present	present	present	present	present	present
2764	Campylobacter jejuni OXC8172	52	0052	full-length	absent	25548	draft	clinical isolate	present	present	present	present	present	present	present	present
2797	Campylobacter jejuni OXC8023	52	0052	full-length	absent	25588	draft	clinical isolate	present	present	present	present	present	present	present	present
2814	Campylobacter jejuni OXC8074	52	0052	full-length	absent	25608	draft	clinical isolate	present	present	present	present	present	present	present	present
2966	Campylobacter jejuni OXC7715	52	0052	full-length	absent	27867	draft	clinical isolate	present	present	present	present	present	present	present	present
2989	Campylobacter jejuni OXC8187	52	0052	full-length	absent	27892	draft	clinical isolate	present	present	present	present	present	present	present	present
3009	Campylobacter jejuni OXC8209	52	0052	full-length	absent	27914	draft	clinical isolate	present	present	present	present	present	present	present	present
3036	Campylobacter jejuni OXC8251	52	0052	full-length	absent	27949	draft	clinical isolate	present	present	present	present	present	present	present	present
3092	Campylobacter jejuni OXC8319	52	0052	full-length	absent	28010	draft	clinical isolate	present	present	present	present	present	present	present	present
3120	Campylobacter jejuni OXC8349	52	0052	full-length	absent	28039	draft	clinical isolate	present	present	present	present	present	present	present	present
3146	Campylobacter jejuni OXC8280	52	0052	full-length	absent	28563	draft	clinical isolate	present	present	present	present	present	present	present	present
3147	Campylobacter jejuni OXC8286	52	0052	full-length	absent	28564	draft	clinical isolate	present	present	present	present	present	present	present	present
3151	Campylobacter jejuni OXC8366	52	0052	full-length	absent	28568	draft	clinical isolate	present	present	present	present	present	present	present	present
3194	Campylobacter jejuni OXC8426	52	0052	full-length	absent	28617	draft	clinical isolate	present	present	present	present	present	present	present	present
3367	Campylobacter jejuni OXC8596	775	0052	full-length	absent	28929	draft	clinical isolate	present	present	present	present	present	present	present	present
3382	Campylobacter jejuni OXC8617	52	0052	full-length	absent	28944	draft	clinical isolate	present	present	present	present	present	present	present	present
2028	Campylobacter jejuni NS_36_R	61	0061	full-length	full-length	24331	draft	unknown	present	present	present	present	present	present	present	present
0014	Campylobacter jejuni 140-16	5161	0061	full-length	absent	AIPF01	draft	bovine	present	present	present	present	present	present	present	present
0025	Campylobacter jejuni 1997-7	61	0061	full-length	full-length	AIOX01	draft	clinical isolate	present	present	present	present	present	present	present	present
0028	Campylobacter jejuni 2008-872	61	0061	full-length	full-length	AIOR01	draft	clinical isolate	present	present	present	present	present	present	present	present
0199	Campylobacter jejuni OXC6570	61	0061	full-length	full-length	12905	draft	clinical isolate	present	present	present	present	present	present	present	present
0206	Campylobacter jejuni OXC6579	61	0061	full-length	full-length	12916	draft	clinical isolate	present	present	present	present	present	present	present	present
0215	Campylobacter jejuni OXC6589	61	0061	full-length	full-length	12926	draft	clinical isolate	present	present	present	present	present	present	present	present
0235	Campylobacter jejuni OXC6268	61	0061	full-length	full-length	16065	draft	clinical isolate	present	present	present	present	present	present	present	present
0248	Campylobacter jejuni OXC6283	61	0061	full-length	full-length	16080	draft	clinical isolate	present	present	present	present	present	present	present	present
0303	Campylobacter jejuni OXC6346	61	0061	full-length	full-length	16143	draft	clinical isolate	present	present	present	present	present	present	present	present
0305	Campylobacter jejuni OXC6348	81	0061	full-length	full-length	16145	draft	clinical isolate	present	present	present	present	present	present	present	present
0348	Campylobacter jejuni OXC6402	61	0061	full-length	full-length	16197	draft	clinical isolate	present	present	present	present	present	present	present	present
0386	Campylobacter jejuni OXC6453	61	0061	full-length	full-length	16245	draft	clinical isolate	present	present	present	present	present	present	present	present
0418	Campylobacter jejuni OXC6490	61	0061	full-length	full-length	16282	draft	clinical isolate	present	present	present	present	present	present	present	present
0505	Campylobacter jejuni OXC6632	61	0061	full-length	full-length	16381	draft	clinical isolate	present	present	present	present	present	present	present	present
0557	Campylobacter jejuni OXC6688	61	0061	full-length	full-length	18245	draft	clinical isolate	present	present	present	present	present	present	present	present
0629	Campylobacter jejuni OXC6769	61	0061	full-length	full-length	18326	draft	clinical isolate	present	present	present	present	present	present	present	present
0635	Campylobacter jejuni OXC6775	61	0061	full-length	full-length	18332	draft	clinical isolate	present	present	present	present	present	present	present	present
0667	Campylobacter jejuni OXC6808	61	0061	full-length	full-length	18365	draft	clinical isolate	present	present	present	present	present	present	present	present
0692	Campylobacter jejuni OXC4722	61	0061	full-length	full-length	18431	draft	clinical isolate	present	present	present	present	present	present	present	present
0732	Campylobacter jejuni OXC6936	61	0061	full-length	full-length	21110	draft	clinical isolate	present	present	present	present	present	present	present	present
0771	Campylobacter jejuni OXC6978	61	0061	full-length	full-length	21151	draft	clinical isolate	present	present	present	present	present	present	present	present
0926	Campylobacter jejuni OXC5439	61	0061	full-length	full-length	21384	draft	clinical isolate	present	present	present	present	present	present	present	present
0955	Campylobacter jejuni OXC5665	61	0061	full-length	full-length	21415	draft	clinical isolate	present	present	present	present	present	present	present	present
0966	Campylobacter jejuni OXC5682	61	0061	full-length	full-length	21428	draft	clinical isolate	present	present	present	present	present	present	present	present
1077	Campylobacter jejuni OXC6882	61	0061	full-length	full-length	22078	draft	clinical isolate	present	present	present	present	present	present	present	present
1129	Campylobacter jejuni OXC4789	61	0061	full-length	full-length	22133	draft	clinical isolate	present	present	present	present	present	present	present	present
1132	Campylobacter jejuni OXC4793	61	0061	full-length	full-length	22136	draft	clinical isolate	present	present	present	present	present	present	present	present
1135	Campylobacter jejuni OXC4798	61	0061	full-length	full-length	22139	draft	clinical isolate	present	present	present	present	present	present	present	present
1198	Campylobacter jejuni OXC7019	61	0061	full-length	full-length	22206	draft	clinical isolate	present	present	present	present	present	present	present	present
1200	Campylobacter jejuni OXC7021	61	0061	full-length	full-length	22208	draft	clinical isolate	present	present	present	present	present	present	present	present
1202	Campylobacter jejuni OXC7023	61	0061	full-length	full-length	22210	draft	clinical isolate	present	present	present	present	present	present	present	present
1221	Campylobacter jejuni OXC7045	61	0061	full-length	full-length	22230	draft	clinical isolate	present	present	present	present	present	present	present	present
1247	Campylobacter jejuni OXC7075	1076	0061	absent	absent	22259	draft	clinical isolate	present	present	present	present	present	present	present	present
1315	Campylobacter jejuni OXC7294	61	0061	full-length	full-length	22335	draft	clinical isolate	present	present	present	present	present	present	present	present
1342	Campylobacter jejuni OXC7325	61	0061	full-length	full-length	22364	draft	clinical isolate	present	present	present	present	present	present	present	present
1552	Campylobacter jejuni OXC5493	61	0061	full-length	full-length	23496	draft	clinical isolate	present	present	present	present	present	present	present	present
1559	Campylobacter jejuni OXC5613	61	0061	full-length	full-length	23504	draft	clinical isolate	present	present	present	present	present	present	present	present
1634	Campylobacter jejuni OXC5844	61	0061	full-length	full-length	23587	draft	clinical isolate	present	present	present	present	present	present	present	present
1643	Campylobacter jejuni OXC5860	61	0061	full-length	full-length	23600	draft	clinical isolate	present	present	present	present	present	present	present	present
1709	Campylobacter jejuni OXC5875	61	0061	full-length	full-length	23672	draft	clinical isolate	present	present	present	present	present	present	present	present
1737	Campylobacter jejuni OXC7361	61	0061	full-length	full-length	23900	draft	clinical isolate	present	present	present	present	present	present	present	present
1796	Campylobacter jejuni OXC7433	61	0061	full-length	full-length	23966	draft	clinical isolate	present	present	present	present	present	present	present	present
1809	Campylobacter jejuni OXC7452	61	0061	full-length	full-length	23982	draft	clinical isolate	present	present	present	present	present	present	present	present
1826	Campylobacter jejuni OXC7472	61	0061	full-length	full-length	24001	draft	clinical isolate	present	present	present	present	present	present	present	present
1834	Campylobacter jejuni OXC7482	61	0061	full-length	full-length	24011	draft	clinical isolate	present	present	present	present	present	present	present	present
1847	Campylobacter jejuni OXC7498	1076	0061	absent	absent	24025	draft	clinical isolate	present	present	present	present	present	present	present	present
1861	Campylobacter jejuni OXC4560	61	0061	full-length	full-length	24040	draft	clinical isolate	present	present	present	present	present	present	present	present
1873	Campylobacter jejuni OXC4579	61	0061	full-length	full-length	24053	draft	clinical isolate	present	present	present	present	present	present	present	present
1883	Campylobacter jejuni OXC4595	61	0061	full-length	full-length	24064	draft	clinical isolate	present	present	present	present	present	present	present	present
1893	Campylobacter jejuni OXC4622	61	0061	full-length	full-length	24075	draft	clinical isolate	present	present	present	present	present	present	present	present
1925	Campylobacter jejuni OXC4670	61	0061	full-length	full-length	24109	draft	clinical isolate	present	present	present	present	present	present	present	present
1999	Campylobacter jejuni 7802A	61	0061	full-length	full-length	24250	draft	bovine	present	present	present	present	present	present	present	present
2021	Campylobacter jejuni NC16_R	61	0061	full-length	full-length	24323	draft	unknown	present	present	present	present	present	present	present	present
2114	Campylobacter jejuni OXC7611	61	0061	full-length	full-length	24540	draft	clinical isolate	present	present	present	present	present	present	present	present
2190	Campylobacter jejuni OXC7833	61	0061	full-length	full-length	24630	draft	clinical isolate	present	present	present	present	present	present	present	present
2196	Campylobacter jejuni OXC7839	61	0061	full-length	full-length	24636	draft	clinical isolate	present	present	present	present	present	present	present	present
2286	Campylobacter jejuni OXC5111	61	0061	full-length	full-length	24739	draft	clinical isolate	present	present	present	present	present	present	present	present
2311	Campylobacter jejuni OXC5162	61	0061	full-length	full-length	24765	draft	clinical isolate	present	present	present	present	present	present	present	present
2320	Campylobacter jejuni OXC5177	61	0061	full-length	full-length	24774	draft	clinical isolate	present	present	present	present	present	present	present	present
2393	Campylobacter jejuni OXC7644	61	0061	full-length	full-length	24901	draft	clinical isolate	present	present	present	present	present	present	present	present
2476	Campylobacter jejuni OXC7864	432	0061	full-length	full-length	24999	draft	clinical isolate	present	present	present	present	present	present	present	present
2527	Campylobacter jejuni OXC7938	1738	0061	full-length	full-length	25063	draft	clinical isolate	present	present	present	present	present	present	present	present
2546	Campylobacter jejuni OXC4658	61	0061	full-length	full-length	25088	draft	clinical isolate	present	present	present	present	present	present	present	present
2614	Campylobacter jejuni OXC7964	432	0061	full-length	full-length	25380	draft	clinical isolate	present	present	present	present	present	present	present	present
2676	Campylobacter jejuni OXC7343	61	0061	full-length	full-length	25449	draft	clinical isolate	present	present	present	present	present	present	present	present
2679	Campylobacter jejuni OXC7652	61	0061	full-length	full-length	25452	draft	clinical isolate	present	present	present	present	present	present	present	present
2822	Campylobacter jejuni OXC7426	61	0061	full-length	full-length	25620	draft	clinical isolate	present	present	present	present	present	present	present	present
2859	Campylobacter jejuni Dg327	61	0061	full-length	full-length	25943	draft	other animal	present	present	present	present	present	present	present	present
3012	Campylobacter jejuni OXC8216	61	0061	full-length	full-length	27919	draft	clinical isolate	present	present	present	present	present	present	present	present
3045	Campylobacter jejuni OXC8263	6985	0061	full-length	full-length	27959	draft	clinical isolate	present	present	present	present	present	present	present	present
3073	Campylobacter jejuni OXC8300	61	0061	full-length	full-length	27991	draft	clinical isolate	present	present	present	present	present	present	present	present
3091	Campylobacter jejuni OXC8318	61	0061	full-length	full-length	28009	draft	clinical isolate	present	present	present	present	present	present	present	present
3116	Campylobacter jejuni OXC8344	61	0061	full-length	full-length	28035	draft	clinical isolate	present	present	present	present	present	present	present	present
3153	Campylobacter jejuni OXC8376	61	0061	full-length	full-length	28570	draft	clinical isolate	present	present	present	present	present	present	present	present
3175	Campylobacter jejuni OXC8401	61	0061	full-length	full-length	28593	draft	clinical isolate	present	present	present	present	present	present	present	present
3178	Campylobacter jejuni OXC8406	61	0061	full-length	full-length	28597	draft	clinical isolate	present	present	present	present	present	present	present	present
3212	Campylobacter jejuni OXC8446	61	0061	full-length	full-length	28637	draft	clinical isolate	present	present	present	present	present	present	present	present
3395	Campylobacter jejuni OXC8643	61	0061	full-length	full-length	28958	draft	clinical isolate	present	present	present	present	present	present	present	present
3486	Campylobacter jejuni OXC8494	61	0061	full-length	full-length	29068	draft	clinical isolate	present	present	present	present	present	present	present	present
3496	Campylobacter jejuni OXC8716	61	0061	full-length	full-length	29079	draft	clinical isolate	present	present	present	present	present	present	present	present
3499	Campylobacter jejuni OXC8487	61	0061	full-length	full-length	29084	draft	clinical isolate	present	present	present	present	present	present	present	present
3550	Campylobacter jejuni OXC8839	61	0061	full-length	full-length	30426	draft	clinical isolate	present	present	present	present	present	present	present	present
3558	Campylobacter jejuni OXC8744	61	0061	full-length	full-length	30435	draft	clinical isolate	present	present	present	present	present	present	present	present
3602	Campylobacter jejuni OXC8798	61	0061	full-length	full-length	30487	draft	clinical isolate	present	present	present	present	present	present	present	present
3723	Campylobacter jejuni OXC8941	61	0061	full-length	full-length	30624	draft	clinical isolate	present	present	present	present	present	present	present	present
0079	Campylobacter jejuni LMG 23211	220	0179	C-term truncated	absent	AIPO01	draft	chicken	present	present	present	present	present	present	present	present
0410	Campylobacter jejuni OXC6482	220	0179	C-term truncated	absent	16274	draft	clinical isolate	present	present	present	present	present	present	present	present
3230	Campylobacter jejuni OXC8466	220	0179	N-term truncated	absent	28659	draft	clinical isolate	present	present	present	present	present	present	present	present
2244	Campylobacter jejuni OXC5029	572	0206	full-length	absent	24697	draft	clinical isolate	present	present	present	present	present	present	present	present
0015	Campylobacter jejuni 1577	122	0206	full-length	absent	AIPH01	draft	clinical isolate	present	present	present	present	present	present	present	present
0031	Campylobacter jejuni 2008-988	572	0206	full-length	absent	AIOS01	draft	clinical isolate	present	present	present	present	present	present	present	present
0084	Campylobacter jejuni LMG 23264	46	0206	full-length	absent	AIOF01	draft	clinical isolate	present	present	present	present	present	present	present	present
0141	Campylobacter jejuni H134340385	122	0206	full-length	absent	2662	draft	clinical isolate	present	present	present	present	present	present	present	present
0149	Campylobacter jejuni H141140404	122	0206	full-length	absent	2673	draft	clinical isolate	present	present	present	present	present	present	present	present
0184	Campylobacter jejuni OXC6553	273	0206	full-length	absent	12888	draft	clinical isolate	present	present	present	present	present	present	present	present
0207	Campylobacter jejuni OXC6580	572	0206	full-length	absent	12917	draft	clinical isolate	present	present	present	present	present	present	present	present
0224	Campylobacter jejuni OXC6252	572	0206	full-length	absent	16050	draft	clinical isolate	present	present	present	present	present	present	present	present
0269	Campylobacter jejuni OXC6306	273	0206	full-length	absent	16103	draft	clinical isolate	present	present	present	present	present	present	present	present
0270	Campylobacter jejuni OXC6307	273	0206	full-length	absent	16104	draft	clinical isolate	present	present	present	present	present	present	present	present
0275	Campylobacter jejuni OXC6315	206	0206	full-length	absent	16112	draft	clinical isolate	present	present	present	present	present	present	present	present
0334	Campylobacter jejuni OXC6382	572	0206	full-length	absent	16179	draft	clinical isolate	present	present	present	present	present	present	present	present
0337	Campylobacter jejuni OXC6387	227	0206	full-length	absent	16184	draft	clinical isolate	present	present	present	present	present	present	present	present
0346	Campylobacter jejuni OXC6397	122	0206	full-length	absent	16194	draft	clinical isolate	present	present	present	present	present	present	present	present
0367	Campylobacter jejuni OXC6422	572	0206	full-length	absent	16217	draft	clinical isolate	present	present	present	present	present	present	present	present
0371	Campylobacter jejuni OXC6430	572	0206	full-length	absent	16225	draft	clinical isolate	present	present	present	present	present	present	present	present
0387	Campylobacter jejuni OXC6454	572	0206	full-length	absent	16246	draft	clinical isolate	present	present	present	present	present	present	present	present
0394	Campylobacter jejuni OXC6462	572	0206	full-length	absent	16254	draft	clinical isolate	present	present	present	present	present	present	present	present
0397	Campylobacter jejuni OXC6465	572	0206	full-length	absent	16257	draft	clinical isolate	present	present	present	present	present	present	present	present
0402	Campylobacter jejuni OXC6470	572	0206	full-length	absent	16262	draft	clinical isolate	present	present	present	present	present	present	present	present
0405	Campylobacter jejuni OXC6477	572	0206	full-length	absent	16269	draft	clinical isolate	present	present	present	present	present	present	present	present
0423	Campylobacter jejuni OXC6495	572	0206	full-length	absent	16287	draft	clinical isolate	present	present	present	present	present	present	present	present
0448	Campylobacter jejuni OXC6522	206	0206	full-length	absent	16314	draft	clinical isolate	present	present	present	present	present	present	present	present
0450	Campylobacter jejuni OXC6525	122	0206	full-length	absent	16317	draft	clinical isolate	present	present	present	present	present	present	present	present
0457	Campylobacter jejuni OXC6532	273	0206	full-length	absent	16324	draft	clinical isolate	present	present	present	present	present	present	present	present
0459	Campylobacter jejuni OXC6534	122	0206	full-length	absent	16326	draft	clinical isolate	present	present	present	present	present	present	present	present
0497	Campylobacter jejuni OXC6623	222	0206	full-length	absent	16372	draft	clinical isolate	present	present	present	present	present	present	present	present
0532	Campylobacter jejuni OXC6661	273	0206	full-length	absent	18218	draft	clinical isolate	present	present	present	present	present	present	present	present
0547	Campylobacter jejuni OXC6676	5809	0206	full-length	absent	18233	draft	clinical isolate	present	present	present	present	present	present	present	present
0586	Campylobacter jejuni OXC6719	572	0206	full-length	absent	18276	draft	clinical isolate	present	present	present	present	present	present	present	present
0587	Campylobacter jejuni OXC6720	572	0206	full-length	absent	18277	draft	clinical isolate	present	present	present	present	present	present	present	present
0590	Campylobacter jejuni OXC6723	5819	0206	full-length	absent	18280	draft	clinical isolate	present	present	present	present	present	present	present	present
0603	Campylobacter jejuni OXC6739	122	0206	full-length	absent	18296	draft	clinical isolate	present	present	present	present	present	present	present	present
0617	Campylobacter jejuni OXC6754	122	0206	full-length	absent	18311	draft	clinical isolate	present	present	present	present	present	present	present	present
0652	Campylobacter jejuni OXC6793	572	0206	full-length	absent	18350	draft	clinical isolate	present	present	present	present	present	present	present	present
0693	Campylobacter jejuni OXC4724	2078	0206	full-length	absent	18432	draft	clinical isolate	present	present	present	present	present	present	present	present
0710	Campylobacter jejuni OXC4747	572	0206	full-length	absent	18449	draft	clinical isolate	present	present	present	present	present	present	present	present
0711	Campylobacter jejuni OXC4748	572	0206	full-length	absent	18450	draft	clinical isolate	present	present	present	present	present	present	present	present
0714	Campylobacter jejuni OXC4756	2078	0206	full-length	absent	18454	draft	clinical isolate	present	present	present	present	present	present	present	present
0734	Campylobacter jejuni OXC6939	572	0206	full-length	absent	21113	draft	clinical isolate	present	present	present	present	present	present	present	present
0742	Campylobacter jejuni OXC6947	206	0206	full-length	absent	21121	draft	clinical isolate	present	present	present	present	present	present	present	present
0745	Campylobacter jejuni OXC6950	122	0206	full-length	absent	21124	draft	clinical isolate	present	present	present	present	present	present	present	present
0804	Campylobacter jejuni OXC7108	572	0206	full-length	absent	21190	draft	clinical isolate	present	present	present	present	present	present	present	present
0805	Campylobacter jejuni OXC7109	572	0206	full-length	absent	21191	draft	clinical isolate	present	present	present	present	present	present	present	present
0812	Campylobacter jejuni OXC7117	227	0206	full-length	absent	21199	draft	clinical isolate	present	present	present	present	present	present	present	present
0849	Campylobacter jejuni OXC7159	122	0206	full-length	absent	21240	draft	clinical isolate	present	present	present	present	present	present	present	present
0851	Campylobacter jejuni OXC7161	572	0206	full-length	absent	21242	draft	clinical isolate	present	present	present	present	present	present	present	present
0875	Campylobacter jejuni OXC5346	206	0206	full-length	absent	21327	draft	clinical isolate	present	present	present	present	present	present	present	present
0884	Campylobacter jejuni OXC5373	273	0206	full-length	absent	21340	draft	clinical isolate	present	present	present	present	present	present	present	present
0887	Campylobacter jejuni OXC5377	222	0206	full-length	absent	21343	draft	clinical isolate	present	present	present	present	present	present	present	present
0904	Campylobacter jejuni OXC5406	122	0206	full-length	absent	21362	draft	clinical isolate	present	present	present	present	present	present	present	present
0933	Campylobacter jejuni OXC5454	222	0206	full-length	absent	21392	draft	clinical isolate	present	present	present	present	present	present	present	present
0934	Campylobacter jejuni OXC5455	5138	0206	full-length	absent	21393	draft	clinical isolate	present	present	present	present	present	present	present	present
0974	Campylobacter jejuni OXC5698	572	0206	full-length	absent	21438	draft	clinical isolate	present	present	present	present	present	present	present	present
0998	Campylobacter jejuni OXC5734	572	0206	full-length	absent	21464	draft	clinical isolate	present	present	present	present	present	present	present	present
1001	Campylobacter jejuni OXC5740	206	0206	full-length	absent	21467	draft	clinical isolate	present	present	present	present	present	present	present	present
1038	Campylobacter jejuni OXC6840	122	0206	full-length	absent	21559	draft	clinical isolate	present	present	present	present	present	present	present	present
1055	Campylobacter jejuni OXC6858	273	0206	full-length	absent	21577	draft	clinical isolate	present	present	present	present	present	present	present	present
1085	Campylobacter jejuni OXC6891	572	0206	full-length	absent	22086	draft	clinical isolate	present	present	present	present	present	present	present	present
1185	Campylobacter jejuni OXC7006	206	0206	full-length	absent	22193	draft	clinical isolate	present	present	present	present	present	present	present	present
1188	Campylobacter jejuni OXC7009	122	0206	full-length	absent	22196	draft	clinical isolate	present	present	present	present	present	present	present	present
1213	Campylobacter jejuni OXC7036	122	0206	full-length	absent	22222	draft	clinical isolate	present	present	present	present	present	present	present	present
1216	Campylobacter jejuni OXC7039	122	0206	full-length	absent	22225	draft	clinical isolate	present	present	present	present	present	present	present	present
1218	Campylobacter jejuni OXC7042	122	0206	full-length	absent	22227	draft	clinical isolate	present	present	present	present	present	present	present	present
1230	Campylobacter jejuni OXC7056	273	0206	full-length	absent	22241	draft	clinical isolate	present	present	present	present	present	present	present	present
1262	Campylobacter jejuni OXC7094	227	0206	full-length	absent	22276	draft	clinical isolate	present	present	present	present	present	present	present	present
1267	Campylobacter jejuni OXC7100	273	0206	full-length	absent	22282	draft	clinical isolate	present	present	present	present	present	present	present	present
1275	Campylobacter jejuni OXC7251	122	0206	full-length	absent	22293	draft	clinical isolate	present	present	present	present	present	present	present	present
1308	Campylobacter jejuni OXC7287	572	0206	full-length	absent	22328	draft	clinical isolate	present	present	present	present	present	present	present	present
1310	Campylobacter jejuni OXC7289	122	0206	full-length	absent	22330	draft	clinical isolate	present	present	present	present	present	present	present	present
1313	Campylobacter jejuni OXC7292	122	0206	full-length	absent	22333	draft	clinical isolate	present	present	present	present	present	present	present	present
1330	Campylobacter jejuni OXC7310	273	0206	full-length	absent	22351	draft	clinical isolate	present	present	present	present	present	present	present	present
1350	Campylobacter jejuni OXC7334	122	0206	full-length	absent	22372	draft	clinical isolate	present	present	present	present	present	present	present	present
1369	Campylobacter jejuni OXC7182	122	0206	full-length	absent	22673	draft	clinical isolate	present	present	present	present	present	present	present	present
1380	Campylobacter jejuni OXC7193	122	0206	full-length	absent	22684	draft	clinical isolate	present	present	present	present	present	present	present	present
1388	Campylobacter jejuni OXC7203	46	0206	full-length	absent	22694	draft	clinical isolate	present	present	present	present	present	present	present	present
1656	Campylobacter jejuni OXC5884	5819	0206	full-length	absent	23615	draft	clinical isolate	present	present	present	present	present	present	present	present
1663	Campylobacter jejuni OXC5891	572	0206	full-length	absent	23622	draft	clinical isolate	present	present	present	present	present	present	present	present
1695	Campylobacter jejuni OXC5939	206	0206	full-length	absent	23657	draft	clinical isolate	present	present	present	present	present	present	present	present
1727	Campylobacter jejuni OXC7350	122	0206	full-length	absent	23890	draft	clinical isolate	present	present	present	present	present	present	present	present
1731	Campylobacter jejuni OXC7355	122	0206	full-length	absent	23894	draft	clinical isolate	present	present	present	present	present	present	present	present
1801	Campylobacter jejuni OXC7441	227	0206	full-length	absent	23972	draft	clinical isolate	present	present	present	present	present	present	present	present
1856	Campylobacter jejuni OXC7509	122	0206	full-length	absent	24035	draft	clinical isolate	present	present	present	present	present	present	present	present
1921	Campylobacter jejuni OXC4666	572	0206	full-length	absent	24105	draft	clinical isolate	present	present	present	present	present	present	present	present
2012	Campylobacter jejuni CJ6947_R	206	0206	full-length	absent	24313	draft	unknown	present	present	present	present	present	present	present	present
2058	Campylobacter jejuni OXC7532	122	0206	full-length	absent	24475	draft	clinical isolate	present	present	present	present	present	present	present	present
2078	Campylobacter jejuni OXC7560	206	0206	full-length	absent	24497	draft	clinical isolate	present	present	present	present	present	present	present	present
2091	Campylobacter jejuni OXC7576	572	0206	full-length	absent	24513	draft	clinical isolate	present	present	present	present	present	present	present	present
2093	Campylobacter jejuni OXC7578	572	0206	full-length	absent	24515	draft	clinical isolate	present	present	present	present	present	present	present	present
2099	Campylobacter jejuni OXC7588	273	0206	full-length	absent	24522	draft	clinical isolate	present	present	present	present	present	present	present	present
2106	Campylobacter jejuni OXC7599	122	0206	full-length	absent	24531	draft	clinical isolate	present	present	present	present	present	present	present	present
2120	Campylobacter jejuni OXC7620	227	0206	full-length	absent	24549	draft	clinical isolate	present	present	present	present	present	present	present	present
2121	Campylobacter jejuni OXC7621	122	0206	full-length	absent	24550	draft	clinical isolate	present	present	present	present	present	present	present	present
2160	Campylobacter jejuni OXC7791	122	0206	full-length	absent	24594	draft	clinical isolate	present	present	present	present	present	present	present	present
2167	Campylobacter jejuni OXC7800	273	0206	full-length	absent	24601	draft	clinical isolate	present	present	present	present	present	present	present	present
2168	Campylobacter jejuni OXC7802	572	0206	full-length	absent	24602	draft	clinical isolate	present	present	present	present	present	present	present	present
2176	Campylobacter jejuni OXC7814	572	0206	full-length	absent	24612	draft	clinical isolate	present	present	present	present	present	present	present	present
2183	Campylobacter jejuni OXC7822	122	0206	full-length	absent	24619	draft	clinical isolate	present	present	present	present	present	present	present	present
2214	Campylobacter jejuni OXC4976	572	0206	full-length	absent	24666	draft	clinical isolate	present	present	present	present	present	present	present	present
2337	Campylobacter jejuni OXC5199	572	0206	full-length	absent	24791	draft	clinical isolate	present	present	present	present	present	present	present	present
2372	Campylobacter jejuni OXC5248	572	0206	full-length	absent	24829	draft	clinical isolate	present	present	present	present	present	present	present	present
2374	Campylobacter jejuni OXC5255	273	0206	full-length	absent	24833	draft	clinical isolate	present	present	present	present	present	present	present	present
[truncated: 2,241 more rows]

## Sheet: Sheet2
Number of present/absent rrpA and rrpB for the major Clonal Complex types denoted in Figure 1
CC	Association	Total number of strains	RrpA positive	RrpA negative	RrpB positive	RrpB negative	Number of strains RrpA+ and RrpB+	Number of strains RrpA+ and RrpB-	Number of strains RrpA- and RrpB+	Number of strains RrpA- and RrpB-
21	Livestock	1094	1080 (98.73%)	14 (1.27%)	1017 (92.96%)	77 (7.04%)	1016 (92.87%)	64 (5.85%)	1 (0.09%)	13 (1.18%)
61	Livestock	86	84 (97.67%)	2 (2.33%)	83 (96.51%)	3 (3.49%)	83 (96.51%)	1 (1.16%)	0	2 (2.32%)
48	Livestock	242	235 (97.10%)	7 (2.89%)	0	242 (100%)	0	235 (97.10%)	0	7 (2.89%)
206	Livestock	197	197 (100%)	0	0	197 (100%)	0	197	0	0
353	Water and Wildlife	209	206 (98.56%)	3 (1.43%)	163 77.99%)	46 (22.00%)	162 (77.51%)	44 (21.05%)	1 (0.47%)	2 (0.95%)
464	Water and Wildlife	238	236 (99.15%)	2 (0.84%)	2 (0.84%)	236 (99.15%)	2 (0.84%)	234 (98.31%)	0	2 (0.84%)
607	Water and Wildlife	29	29 (100%)	0	0	29 (100%)	0	29 (100%)	0	0
257	Water and Wildlife	264	263 (99.62%)	1 (0.37%)	2 (0.75%)	262 (99.24%)	2 (0.75%)	261 (98.86%)	0	1 (0.37%)
460	Water and Wildlife	30	29 (96.66%)	1 (3.33%)	0	30 (100%)	0	29 (96.66%)	0	1 (3.33%)
354	Water and Wildlife	142	142 (100%)	0	0	142 (100%)	0	142 (100%)	0	0
443	Water and Wildlife	112	112 (100%)	0	0	112 (100%)	0	112 (100%)	0	0
574	Water and Wildlife	71	71 (100%)	0	6 (8.45%)	65 (91.54%)	6 (8.45%)	65 (91.54%)	0	0
658	Water and Wildlife	79	79 (100%)	0	0	79 (100%)	0	79 (100%)	0	0
42	Water and Wildlife	72	72 (100%)	0	41 (56.94%)	31 (43.05%)	41 (56.94%)	31 (43.05%)	0	0
22	Water and Wildlife	65	65 (100%)	0	0	65 (100%)	0	65 (100%)	0	0
573	Water and Wildlife	27	2 (7.40%)	25 (92.59%)	0	25 (92.59%)	0	2 (7.40%)	0	25 (92.59%)
403	Water and Wildlife	44	43 (97.72%)	1 (2.27%)	1 (2.27%)	43 (97.72%)	1 (2.27%)	42 (95.45%)	0	1 (2.27%)
45	Water and Wildlife	259	258 (99.61%)	1 (0.38%)	0	259 (100%)	0	258 (99.61%)	0	1 (0.38%)
283	Water and Wildlife	48	48 (100%)	0	0	48 (100%)	0	48 (100%)	0	0
828	C. coli	406	0	406 (100%)	0	406 (100%)	0	0	0	406 (100%)
1150	C. coli	4	0	4 (100%)	0	4 (100%)	0	0	0	4 (100%)
* All truncated matches are counted as 'present' for these calculations
