# Supplementary material for: The Campylobacter jejuni Oxidative Stress Regulator RrpB Is Associated with a Genomic Hypervariable Region and Altered Oxidative Stress Resistance
Source: Front Microbiol. 2016 Dec 26;7:2117. doi: 10.3389/fmicb.2016.02117 (PMC5183652; doi:10.3389/fmicb.2016.02117)
Supplement: Supplementary file 3 [file Table_3.xlsx]

## Sheet: Gundogdu et al, Suppl Table 3
Supplementary Table 3. Distribution of RrpA
a) Annotation by Prokka (Seemann et al, 2014)
b) MLST sequence type (ST) and clonal complex were determined with the definitions file from pubMLST (http://pubmlst.org/campylobacter/)
c) Percentage positive at DNA level, as tested using BLAST
	Gene numbers C. jejuni reference strains (clonal complex) b					MLST clonal complexes b / percentage positive for gene c
Annotation a	NCTC11168 (ST-21)	81-176 (ST-42)	81116 (ST-283)	M1 (ST-45)	RM1221 (ST-354)	all	no CC	ST-21	ST-22	ST-42	ST-45	ST-48	ST-61	ST-206	ST-257	ST-283	ST-353	ST-354	ST-403	ST-443	ST-464	ST-508	ST-573	ST-574	ST-607	ST-658	ST-677	ST-1034
tungsten ABC transporter, ATP-binding protein, putative	Cj1538c	CJJ81176_1523	C8J_1437	CJM1_1479	CJE1709	97.5974	97.3978	97.532	100	97.2222	98.8417	97.9339	98.8372	98.9848	92.4242	100	96.6507	93.662	100	99.1071	98.3193	100	100	100	100	97.4684	100	100
putative tungsten ABC-transport system permease protein	Cj1539c	CJJ81176_1524	C8J_1438	CJM1_1480	CJE1710	99.9466	99.6283	99.9086	100	100	100	100	100	100	100	100	100	100	100	100	100	100	100	100	100	98.7342	100	100
ABC-type tungstate transport system, periplasmic binding protein	Cj1540	CJJ81176_1525	C8J_1439	CJM1_1481	CJE1711	99.9199	99.6283	100	100	100	100	100	100	100	99.2424	100	100	100	100	100	100	100	100	100	100	98.7342	100	100
Lactam utilization protein LamB	Cj1541	CJJ81176_1526	C8J_1440	CJM1_1482	CJE1712	99.7864	98.513	100	100	98.6111	99.6139	100	100	100	99.6212	100	100	100	100	100	100	100	100	100	100	98.7342	100	100
hypothetical protein	Cj1542	CJJ81176_1527	C8J_1441	CJM1_1483	CJE1713	99.8131	98.1413	99.9086	100	100	100	100	100	100	99.6212	100	100	100	100	100	100	100	100	100	100	98.7342	100	100
hypothetical protein	Cj1543	CJJ81176_1528	C8J_1442	CJM1_1484	CJE1714	99.8398	98.1413	100	100	98.6111	100	100	100	100	100	100	100	100	100	100	100	100	100	100	100	98.7342	100	100
membrane protein	Cj1544c	CJJ81176_1529	C8J_1443	CJM1_1485	CJE1715	99.8398	98.513	100	100	100	100	99.5868	100	100	99.6212	100	100	100	100	100	100	100	100	100	100	98.7342	100	100
flavodoxin-like fold domain-containing protein	Cj1545c	CJJ81176_1530	C8J_1444	CJM1_1486	CJE1716	99.4661	95.539	99.543	100	100	100	100	100	100	99.6212	100	100	100	100	100	100	100	100	100	100	98.7342	100	100
transcriptional regulator (RrpA)	Cj1546	CJJ81176_1531	C8J_1445	CJM1_1487	CJE1717	99.039	95.9108	99.543	100	100	100	98.7603	97.6744	100	100	100	99.5215	100	100	100	99.5798	100	100	100	100	98.7342	100	100
Blc protein-like protein	Cj1547	CJJ81176_1532	C8J_1446	CJM1_1488	CJE1718	99.039	95.9108	99.543	100	100	100	98.7603	97.6744	100	100	100	99.5215	100	100	100	99.5798	100	100	100	100	98.7342	100	100
oxidoreductase, zinc-binding dehydrogenase family	Cj1548c	CJJ81176_1533	C8J_1447	CJM1_1489	CJE1719	99.8665	100	99.543	100	100	100	100	100	100	100	100	100	100	100	100	100	100	100	100	100	98.7342	100	100
type I restriction-modification enzyme, R subunit	Cj1549c	CJJ81176_1534				37.2931	11.8959	95.1554	0	56.9444	0	0	96.5116	0	0	0	80.8612	1.40845	0	0	0.420168	95.6522	0	8.4507	0	0	0	0
RloH	Cj1550c	CJJ81176_1535				36.0384	10.0372	95.064	0	56.9444	0	0	96.5116	0	0	0	72.7273	1.40845	0	0	0.420168	0	0	5.6338	0	0	0	0
hypothetical protein	Cj1551c	CJJ81176_1536				36.599	11.1524	94.9726	0	56.9444	0	0	96.5116	0	0	0	80.8612	1.40845	0	0	0.420168	0	0	8.4507	0	0	0	0
hypothetical protein	Cj1552c	CJJ81176_1538				31.9808	8.17844	95.1554	0	56.9444	0	0	96.5116	0	0	0	1.91388	0	0	0	0.420168	0	0	8.4507	0	0	0	0
type I restriction-modification system, M subunit	Cj1553c	CJJ81176_1539				36.6257	10.7807	95.1554	0	56.9444	0	0	96.5116	0	0	0	80.8612	1.40845	0	0	0.420168	0	0	8.4507	0	0	0	0
hypothetical protein	Cj1555c	CJJ81176_1541			CJE1729	55.1255	34.9442	95.2468	0	61.1111	0.3861	0	96.5116	2.53807	17.803	0	95.6938	98.5915	2.27273	50	100	0	59.2593	14.0845	100	11.3924	100	0
transcriptional regulator (RrpB)	Cj1556	CJJ81176_1542				36.1719	9.29368	92.8702	0	56.9444	0	0	96.5116	0	0.757576	0	77.9904	0	2.27273	0	0.840336	0	0	8.4507	0	0	90.9091	0
hypothetical protein			C8J_1448	CJM1_1490	CJE1720	56.1399	50.5576	4.38757	100	38.8889	98.4556	99.1736	2.32558	100	99.2424	100	19.1388	98.5915	0	100	99.5798	0	100	91.5493	100	21.519	100	100
hypothetical protein			C8J_1449	CJM1_1491		15.0561	7.43494	0.365631	0	0	94.2085	2.47934	2.32558	97.4619	0.757576	100	0.956938	0.704225	0	2.67857	5.46218	0	0	4.22535	3.44828	11.3924	0	0
Translation-disabling ACNase RloC					CJE1721	16.0438	10.4089	3.29068	0	0	0	8.26446	0	0.507614	1.89394	0	13.3971	83.8028	6.81818	78.5714	89.4958	0	0	1.40845	72.4138	3.79747	0	5.26316
rloB RloB			C8J_1450	CJM1_1492	CJE1722	7.82168	2.97398	0	0	0	85.3282	0	0	1.52284	0	93.75	0	0.704225	0	2.67857	0	0	0	4.22535	0	11.3924	0	0
hypothetical protein			C8J_1451	CJM1_1493		55.9263	47.5836	3.74771	100	37.5	99.2278	100	3.48837	100	98.4848	100	15.311	96.4789	100	100	99.5798	0	100	91.5493	100	21.519	100	5.26316
cell filamentation protein Fic					CJE1723	39.6957	39.4052	1.37112	96.9231	37.5	8.88031	97.5207	2.32558	97.4619	95.0758	2.08333	9.56938	9.85915	97.7273	22.3214	97.0588	0	100	87.3239	31.0345	21.519	100	94.7368
hsdM HsdM			C8J_1452	CJM1_1494	CJE1724	59.5035	52.4164	4.38757	100	43.0556	99.2278	100	3.48837	100	99.6212	100	20.5742	98.5915	97.7273	100	99.5798	0	100	91.5493	100	98.7342	100	100
hypothetical protein			C8J_1453	CJM1_1495	CJE1725	61.9861	81.7844	4.38757	100	43.0556	100	99.5868	3.48837	100	99.6212	100	19.1388	98.5915	95.4545	100	99.5798	100	100	90.1408	100	98.7342	100	36.8421
Putative uncharacterized protein			C8J_1454	CJM1_1496	CJE1727	61.7192	82.1561	4.38757	100	43.0556	100	99.5868	3.48837	100	98.8636	100	19.1388	98.5915	95.4545	100	99.5798	100	100	90.1408	100	98.7342	100	36.8421
transporter, putative			C8J_1455	CJM1_1497	CJE1728	60.3844	75.4647	4.38757	100	43.0556	100	99.1736	3.48837	100	100	100	19.1388	98.5915	0	100	99.5798	100	100	90.1408	100	98.7342	100	36.8421
hypothetical protein	Cj1558-1560	CJJ81176_1543-1544	C8J_1456		CJE1730	68.6065	44.6097	95.7038	0	61.1111	71.8147	88.843	96.5116	2.53807	17.803	100	95.6938	98.5915	2.27273	51.7857	99.5798	0	62.963	18.3333	100	11.3924	100	68.4211
arsenical resistance operon repressor	Cj1561-1562	CJJ81176_1545-1546	C8J_1457	CJM1_1498	CJE1731	97.8644	92.1933	99.3601	100	98.6111	100	100	100	100	98.1061	100	100	100	4.54545	100	99.5798	100	100	100	100	98.7342	100	100
Arsenate reductase			C8J_1458		CJE1732	30.8062	25.6506	2.65082	0	0	71.8147	88.0165	0	0.507614	17.4242	100	14.3541	97.8873	0	51.7857	97.8992	0	62.963	4.22535	96.5517	5.06329	0	63.1579
arsenical-resistance protein, putative			C8J_1459		CJE1733	30.9397	26.0223	2.65082	0	0	71.8147	88.4298	0	0.507614	17.4242	100	14.3541	98.5915	0	51.7857	98.3193	0	62.963	4.22535	96.5517	5.06329	0	63.1579
Putative transcriptional regulator	Cj1563	CJJ81176_1547	C8J_1460	CJM1_1499	CJE1734	98.9055	92.5651	99.2687	100	100	100	98.7603	97.6744	100	98.8636	100	100	99.2958	93.1818	100	99.5798	100	100	100	100	98.7342	100	100
methyl-accepting chemotaxis protein	Cj1564	CJJ81176_1548-1549	C8J_1461	CJM1_1500	CJE1735	67.165	70.2602	79.7989	93.8462	50	39.7683	44.6281	54.6512	86.802	68.1818	4.16667	82.2967	47.1831	97.7273	91.0714	26.0504	65.2174	74.0741	87.3239	27.5862	78.481	100	52.6316
pflA paralyzed flagella protein PflA	Cj1565c	CJJ81176_1550	C8J_1462	CJM1_1501	CJE1736	99.7597	97.3978	100	100	100	100	100	100	100	99.2424	100	100	100	100	100	100	100	100	100	100	98.7342	100	100
